# Supplementary material for: Modeling Fish Egg Production and Spatial Distribution from Acoustic Data: A Step Forward into the Analysis of Recruitment
Source: PLoS One. 2013 Sep 16;8(9):e73687. doi: 10.1371/journal.pone.0073687 (PMC3774742; doi:10.1371/journal.pone.0073687)
Supplement: Supporting information S1 — The compressed file include: • SOURCE_FILE.R is a commented routine with equations, models and the possibility to generate plots and maps presented in this work. • Four functions, including findlimits.fun.R and standardise.fun.R, to assure the reproducibility of methods if geofun and shachar packages are not available from http://sourceforge.net/apps/trac/ichthyoanalysis/wiki. More details in the comments of the script file. • coast.dat is a file with the NW Mediterranean coastline necessary to generate maps. • RAW_2003_2010 PELMED DATA.csv is a comma separated value (CSV) file containing the acoustic PELMED surveys data for anchovy from 2003 to 2010. • RAW_FecundityParamAnchovy.csv is a comma separated value (CSV) file with the data presented in Table 1: Adult reproductive parameters of anchovy obtained with the application of the DEPM in different regions (Somarakis et al., 2004, and MPOCAT 2007 and 2008 data). (ZIP) [file pone.0073687.s001.zip]

Archive with 9 entries (8 files):
- Models and RAW_DATA/
- Models and RAW_DATA/coast.dat
- Models and RAW_DATA/deg2km.R
- Models and RAW_DATA/findlimits.fun.R
- Models and RAW_DATA/km2deg.R
- Models and RAW_DATA/RAW_2003_2010 PELMED DATA.csv
- Models and RAW_DATA/RAW_FecundityParamAnchovy.csv
- Models and RAW_DATA/SOURCE_FILE.R
- Models and RAW_DATA/standardise.fun.R
