# Supplementary material for: Modeling Fish Egg Production and Spatial Distribution from Acoustic Data: A Step Forward into the Analysis of Recruitment
Source: PLoS One. 2013 Sep 16;8(9):e73687. doi: 10.1371/journal.pone.0073687 (PMC3774742; doi:10.1371/journal.pone.0073687)
Supplement: Supporting information S1 — The compressed file include: • SOURCE_FILE.R is a commented routine with equations, models and the possibility to generate plots and maps presented in this work. • Four functions, including findlimits.fun.R and standardise.fun.R, to assure the reproducibility of methods if geofun and shachar packages are not available from http://sourceforge.net/apps/trac/ichthyoanalysis/wiki. More details in the comments of the script file. • coast.dat is a file with the NW Mediterranean coastline necessary to generate maps. • RAW_2003_2010 PELMED DATA.csv is a comma separated value (CSV) file containing the acoustic PELMED surveys data for anchovy from 2003 to 2010. • RAW_FecundityParamAnchovy.csv is a comma separated value (CSV) file with the data presented in Table 1: Adult reproductive parameters of anchovy obtained with the application of the DEPM in different regions (Somarakis et al., 2004, and MPOCAT 2007 and 2008 data). (ZIP) [file pone.0073687.s001.zip › Models and RAW_DATA/coast.dat]

Long	Lat	ID
5.706630394	43.17998178	2247
5.663727146	43.18951584	2246
5.606522816	43.19904989	2245
5.568386597	43.20381692	2244
5.536901544	43.20979076	2243
5.500149742	43.19856633	2242
5.498469153	43.19834583	2241
5.495365668	43.20001251	2240
5.494331173	43.2012769	2239
5.494561061	43.20179414	2238
5.494561061	43.20259875	2237
5.49364151	43.20317347	2236
5.492377127	43.20369072	2235
5.491802408	43.20346083	2234
5.49157252	43.20288611	2233
5.490652969	43.20213898	2232
5.489675946	43.2027137	2231
5.489388587	43.20328841	2230
5.488181676	43.20340336	2229
5.487606957	43.20392061	2228
5.486112686	43.20443785	2227
5.48473336	43.20461027	2226
5.483986224	43.20558729	2225
5.482434482	43.2059896	2224
5.481399987	43.20570224	2223
5.480710324	43.20524246	2222
5.480250548	43.20443785	2221
5.479273525	43.20472521	2220
5.478009143	43.20380566	2219
5.476917176	43.20432291	2218
5.475365434	43.20541488	2217
5.473641275	43.20610454	2216
5.472491837	43.20593212	2215
5.470537791	43.2059896	2214
5.469963071	43.2063919	2213
5.470192959	43.20708156	2212
5.470537791	43.20788617	2211
5.469905599	43.20817353	2210
5.469388352	43.20886319	2209
5.468123969	43.20897814	2208
5.466399811	43.20834595	2207
5.464733125	43.20834595	2206
5.463583686	43.20851836	2205
5.463181383	43.20943791	2204
5.461284809	43.20995516	2203
5.460365258	43.21041494	2202
5.458698571	43.21116207	2201
5.457893964	43.21144943	2200
5.456687054	43.21127701	2199
5.456054862	43.21070229	2198
5.454905424	43.21196668	2197
5.454618064	43.21041494	2196
5.454618064	43.20989769	2195
5.453583569	43.20932297	2194
5.452606546	43.20984022	2193
5.451112276	43.21001263	2192
5.449215702	43.20995516	2191
5.448353623	43.21052988	2190
5.446457049	43.21173679	2189
5.444962778	43.21236898	2188
5.443755868	43.21265634	2187
5.443928283	43.21202415	2186
5.44530761	43.21093218	2185
5.447146712	43.2092655	2184
5.447031768	43.20840342	2183
5.446859352	43.20765628	2182
5.448066263	43.20673673	2181
5.449100758	43.2063919	2180
5.451342163	43.20524246	2179
5.452319186	43.20409302	2178
5.453928401	43.20374819	2177
5.455077839	43.2027137	2176
5.453181265	43.20179414	2175
5.451936162	43.20292456	2174
5.451551807	43.20190237	2173
5.451342163	43.20098954	2172
5.451054804	43.20242634	2171
5.450713606	43.20307164	2170
5.449503084	43.20257319	2169
5.448434976	43.20364129	2168
5.447438075	43.20492302	2167
5.446156346	43.20556389	2166
5.444945824	43.20478061	2165
5.443379266	43.20456699	2164
5.440459771	43.20620475	2163
5.4397477	43.20691683	2162
5.438679592	43.20720165	2161
5.437682691	43.20641838	2160
5.43618734	43.20641838	2159
5.434976818	43.2067032	2158
5.433267846	43.2077001	2157
5.432128531	43.20834097	2156
5.431202838	43.20883942	2155
5.430775594	43.20912425	2154
5.429351451	43.20933787	2153
5.428639379	43.21033477	2152
5.427072821	43.20955149	2151
5.426218335	43.20955149	2150
5.425791092	43.21004994	2149
5.425007813	43.2096227	2148
5.42458057	43.21026356	2147
5.423370047	43.21147409	2146
5.42280039	43.21076201	2145
5.422088318	43.21090443	2144
5.420735382	43.21040598	2143
5.420236931	43.20955149	2142
5.423014012	43.20777131	2141
5.426574371	43.20584872	2140
5.427713686	43.20392612	2139
5.427500064	43.20335647	2138
5.426218335	43.20378371	2137
5.424438155	43.20421095	2136
5.423939705	43.20506544	2135
5.42329884	43.20527906	2134
5.422657976	43.20499423	2133
5.41952486	43.206632	2132
5.416818987	43.20734407	2131
5.414255528	43.20841218	2130
5.409128611	43.21090443	2129
5.407775674	43.21190133	2128
5.406422738	43.21175891	2127
5.405069801	43.21211495	2126
5.404784973	43.21296944	2125
5.403004793	43.21304064	2124
5.402007892	43.21389513	2123
5.401438235	43.21282702	2122
5.400654956	43.21311185	2121
5.399871677	43.2126134	2120
5.398874776	43.21239978	2119
5.39802029	43.21289823	2118
5.396453732	43.2126134	2117
5.394815967	43.21254219	2116
5.393249409	43.21225736	2115
5.391398022	43.21232857	2114
5.389475428	43.21154529	2113
5.388193699	43.21047718	2112
5.387125591	43.2106196	2111
5.385772655	43.21040598	2110
5.385060583	43.2096227	2109
5.384134889	43.20990753	2108
5.383992475	43.21054839	2107
5.383137989	43.21083322	2106
5.382568331	43.20955149	2105
5.380930566	43.20969391	2104
5.380004873	43.21040598	2103
5.377726243	43.20983632	2102
5.376302099	43.21012115	2101
5.374308298	43.20912425	2100
5.372812947	43.2086258	2099
5.371958461	43.20983632	2098
5.371032768	43.20848338	2097
5.364552914	43.20734407	2096
5.362843942	43.20741528	2095
5.36163342	43.20883942	2094
5.359924447	43.20940908	2093
5.358642718	43.20891063	2092
5.355723223	43.20948028	2091
5.352803729	43.21026356	2090
5.35301735	43.2116165	2089
5.352162864	43.21197254	2088
5.34974182	43.21197254	2087
5.348317676	43.21190133	2086
5.347534397	43.2126134	2085
5.345540596	43.21183012	2084
5.341980237	43.21247099	2083
5.340200057	43.21382392	2082
5.338775914	43.21318306	2081
5.33735177	43.21353909	2080
5.337494184	43.21531927	2079
5.339915229	43.21474962	2078
5.341552994	43.21496324	2077
5.341766615	43.21603134	2076
5.342193859	43.21695704	2075
5.34568301	43.21624497	2074
5.34568301	43.21809635	2073
5.345469389	43.2195205	2072
5.344899731	43.22108705	2071
5.346252668	43.22486104	2070
5.34696474	43.22728208	2069
5.348958541	43.22827898	2068
5.348317676	43.22970312	2067
5.350667513	43.232409	2066
5.352447693	43.23354831	2065
5.355438395	43.23326348	2064
5.358500303	43.23468763	2063
5.359212375	43.2353997	2062
5.359924447	43.23653901	2061
5.360066862	43.23725109	2060
5.360494105	43.23846161	2059
5.361847041	43.24088265	2058
5.361419798	43.24216438	2057
5.362559113	43.24458543	2056
5.364339293	43.24643681	2055
5.370534317	43.2443718	2054
5.373382605	43.24714888	2053
5.373026569	43.25006838	2052
5.372456911	43.25163494	2051
5.371460011	43.25184856	2050
5.373026569	43.25298787	2049
5.374094677	43.25277425	2048
5.373525019	43.25469685	2047
5.372100875	43.25462564	2046
5.372456911	43.25576495	2045
5.373881055	43.25576495	2044
5.375233992	43.25669065	2043
5.374877956	43.25889807	2042
5.374237091	43.26010859	2041
5.372884154	43.25932531	2040
5.371958461	43.25968135	2039
5.37224329	43.26074946	2038
5.370605525	43.26153273	2037
5.370320696	43.2621736	2036
5.371032768	43.26331291	2035
5.369893453	43.26352654	2034
5.368754138	43.26338412	2033
5.369110174	43.26594758	2032
5.370605525	43.26594758	2031
5.371103975	43.26701569	2030
5.370676732	43.26765655	2029
5.368540516	43.26765655	2028
5.368469309	43.26630362	2027
5.367828444	43.26637482	2026
5.367970859	43.26737172	2025
5.368042066	43.26801259	2024
5.367828444	43.26886707	2023
5.366404301	43.26886707	2022
5.363556013	43.26986398	2021
5.363271185	43.27100329	2020
5.362487906	43.27271226	2019
5.361134969	43.27349554	2018
5.361063762	43.27435003	2017
5.359069961	43.27548934	2016
5.357147367	43.27655745	2015
5.355082359	43.27776797	2014
5.354441494	43.27848004	2013
5.353302179	43.27890729	2012
5.353230972	43.28018902	2011
5.35202045	43.28018902	2010
5.350809928	43.28082988	2009
5.350382685	43.27954815	2008
5.349100955	43.28026022	2007
5.347534397	43.28033143	2006
5.346252668	43.28139954	2005
5.345754218	43.28218282	2004
5.346537497	43.28282368	2003
5.346679911	43.28360696	2002
5.34746319	43.28360696	2001
5.348816127	43.283963	2000
5.349385784	43.28588559	1999
5.351165964	43.28617042	1998
5.352946143	43.28859146	1997
5.354156665	43.28937474	1996
5.355082359	43.29051406	1995
5.354085458	43.29101251	1994
5.353587008	43.29279269	1993
5.353871837	43.29428804	1992
5.35479753	43.29564098	1991
5.356435295	43.29521373	1990
5.358998754	43.29457287	1989
5.365193779	43.2929351	1988
5.373453812	43.29428804	1987
5.373097776	43.29556977	1986
5.364339293	43.29443045	1985
5.363769635	43.30454187	1984
5.361989455	43.30326014	1983
5.36163342	43.30133755	1982
5.362416699	43.29898771	1981
5.359212375	43.29749236	1980
5.357788232	43.29770598	1979
5.353587008	43.29606822	1978
5.353230972	43.29656667	1977
5.357645817	43.29820443	1976
5.357090203	43.29922362	1975
5.360261013	43.30861247	1974
5.339986436	43.33273992	1973
5.317597886	43.34619014	1972
5.317900954	43.34685176	1971
5.340272762	43.33331937	1970
5.360952592	43.30858998	1969
5.35804668	43.29984399	1968
5.358286682	43.29941496	1967
5.358678292	43.29869032	1966
5.361814997	43.30861475	1965
5.36409674	43.31158958	1964
5.342375732	43.34113016	1963
5.339334791	43.34123876	1962
5.337271295	43.34232481	1961
5.330374875	43.34590878	1960
5.323044034	43.35237078	1959
5.321414959	43.35128473	1958
5.322066589	43.34998147	1957
5.320220303	43.34840669	1956
5.320546118	43.35014437	1955
5.313269581	43.3550316	1954
5.314735749	43.354923	1953
5.315713194	43.35595474	1952
5.318156808	43.35573753	1951
5.319894488	43.35481439	1950
5.323261245	43.35541172	1949
5.324564505	43.35579184	1948
5.325922068	43.35535742	1947
5.326356488	43.35600905	1946
5.325216135	43.35666068	1945
5.324347295	43.3571494	1944
5.322826824	43.35693219	1943
5.322175194	43.35638916	1942
5.321306354	43.35600905	1941
5.319514371	43.35687789	1940
5.317450875	43.35763812	1939
5.313052371	43.3592672	1938
5.3115319	43.3593215	1937
5.310717362	43.36002743	1936
5.308219446	43.36046185	1935
5.306427463	43.36008174	1934
5.300345581	43.36002743	1933
5.298064875	43.3592672	1932
5.296109984	43.35763812	1931
5.295241144	43.35872417	1930
5.292091597	43.35769242	1929
5.291222757	43.3570951	1928
5.290299614	43.35747521	1927
5.288507631	43.3570951	1926
5.287801698	43.35622626	1925
5.283457497	43.35394555	1924
5.280470858	43.35215357	1923
5.277375614	43.35106752	1922
5.273737345	43.34732064	1921
5.271076522	43.34471412	1920
5.268578606	43.34362807	1919
5.267275345	43.34341086	1918
5.26564627	43.34178179	1917
5.264180102	43.34183609	1916
5.260976253	43.34145597	1915
5.259129967	43.33890375	1914
5.259455782	43.33760049	1913
5.257663799	43.33792631	1912
5.253754018	43.33722037	1911
5.251201799	43.33618863	1910
5.250115749	43.33515688	1909
5.248052253	43.33455955	1908
5.246966202	43.3335278	1907
5.243925261	43.33249605	1906
5.243545144	43.33157291	1905
5.242133278	43.33146431	1904
5.241047228	43.33179012	1903
5.238820824	43.33179012	1902
5.235454068	43.33119279	1901
5.234368017	43.33059547	1900
5.231218471	43.33005244	1899
5.229100673	43.32880348	1898
5.227417295	43.32874918	1897
5.222530068	43.32869488	1896
5.221009597	43.32847767	1895
5.219869244	43.32853197	1894
5.219760639	43.32880348	1893
5.220086454	43.33010674	1892
5.216936908	43.32999814	1891
5.215633648	43.32999814	1890
5.213895967	43.32983523	1889
5.212484101	43.32983523	1888
5.211180841	43.33032395	1887
5.210257698	43.32945511	1886
5.207814085	43.32988953	1885
5.206890942	43.33016105	1884
5.204501631	43.33059547	1883
5.202655345	43.33048686	1882
5.201569295	43.33113849	1881
5.200211732	43.33217024	1880
5.199017076	43.33325629	1879
5.198202538	43.3334735	1878
5.197550908	43.33331059	1877
5.197116488	43.33227884	1876
5.196682068	43.33092128	1875
5.192989496	43.32988953	1874
5.191143211	43.33010674	1873
5.18962274	43.33032395	1872
5.188210875	43.33075837	1871
5.186255984	43.33162721	1870
5.18359516	43.33211594	1869
5.182183295	43.33179012	1868
5.180934337	43.33157291	1867
5.179576774	43.33157291	1866
5.178816538	43.33233315	1865
5.178327816	43.3335278	1864
5.175775597	43.33472246	1863
5.174472337	43.33450525	1862
5.173277681	43.33407083	1861
5.172300236	43.33363641	1860
5.171540001	43.33244175	1859
5.170562555	43.32972663	1858
5.169422202	43.32858627	1857
5.168010337	43.32847767	1856
5.166815681	43.32896639	1855
5.166055446	43.32826046	1854
5.162851597	43.3270115	1853
5.161113917	43.32858627	1852
5.160245076	43.32760883	1851
5.158887513	43.32728301	1850
5.154814824	43.32755452	1849
5.154000286	43.32809755	1848
5.152588421	43.32820616	1847
5.151665278	43.32755452	1846
5.152371211	43.32652278	1845
5.150524925	43.32619696	1844
5.147212471	43.32668568	1843
5.14438874	43.3271201	1842
5.142379547	43.3291836	1841
5.139935933	43.32831476	1840
5.139121395	43.32728301	1839
5.135048706	43.32885779	1838
5.133039513	43.32831476	1837
5.131138925	43.32750022	1836
5.127989379	43.32934651	1835
5.126143093	43.32956372	1834
5.124405412	43.32940081	1833
5.121798891	43.32902069	1832
5.11897516	43.32782604	1831
5.115771311	43.32842337	1830
5.112024437	43.32902069	1829
5.108874891	43.32902069	1828
5.105290925	43.3291836	1827
5.101489748	43.32929221	1826
5.098883227	43.32853197	1825
5.095842286	43.3291293	1824
5.093398673	43.33162721	1823
5.089054471	43.33227884	1822
5.087479698	43.33195303	1821
5.086502253	43.3313014	1820
5.084384454	43.32999814	1819
5.082320958	43.32853197	1818
5.080148858	43.32798895	1817
5.079823042	43.33005244	1816
5.077922454	43.32842337	1815
5.075913261	43.32831476	1814
5.072709412	43.3291293	1813
5.071080337	43.32929221	1812
5.071297547	43.3312471	1811
5.069016841	43.33162721	1810
5.065052757	43.33059547	1809
5.064401126	43.33048686	1808
5.063749496	43.33162721	1807
5.06125158	43.33146431	1806
5.06038274	43.33010674	1805
5.06081716	43.32728301	1804
5.060274135	43.3270658	1803
5.05973111	43.32782604	1802
5.059079479	43.32771743	1801
5.058156336	43.32771743	1800
5.056201446	43.32836906	1799
5.055495513	43.32625126	1798
5.055169698	43.32505661	1797
5.054246555	43.32418777	1796
5.050934101	43.32429637	1795
5.04919642	43.32576254	1794
5.049413631	43.329075	1793
5.051368521	43.33075837	1792
5.050825496	43.33179012	1791
5.04897921	43.33179012	1790
5.047784555	43.33016105	1789
5.044960824	43.32891209	1788
5.044200589	43.32983523	1787
5.043766168	43.33141	1786
5.042571513	43.33092128	1785
5.040508017	43.33108419	1784
5.041539765	43.3291836	1783
5.042788723	43.32788034	1782
5.041268252	43.32766313	1781
5.036652538	43.3291836	1780
5.034480437	43.33151861	1779
5.030679261	43.33390792	1778
5.029756118	43.3356999	1777
5.026335059	43.33711177	1776
5.025249009	43.33857794	1775
5.021067715	43.34069573	1774
5.020307479	43.34221621	1773
5.018787009	43.34406249	1772
5.018895614	43.34498563	1771
5.018787009	43.34585447	1770
5.01688642	43.34764646	1769
5.018352589	43.34759216	1768
5.023565631	43.34569157	1767
5.024923194	43.3464518	1766
5.021339227	43.34916693	1765
5.025954941	43.35025298	1764
5.026172152	43.35209926	1763
5.025574824	43.35361974	1762
5.025737731	43.35215357	1761
5.024162958	43.35204496	1760
5.023837143	43.35389125	1759
5.02204516	43.35307671	1758
5.023294118	43.35606335	1757
5.02204516	43.35676928	1756
5.020633294	43.35693219	1755
5.017212236	43.35731231	1754
5.01623479	43.35546602	1753
5.015528857	43.35660637	1752
5.017103631	43.35785533	1751
5.016832118	43.36013604	1750
5.015040135	43.36160221	1749
5.012107799	43.36458884	1748
5.010533025	43.36518617	1747
5.013030941	43.3680099	1746
5.010533025	43.3679556	1745
5.010533025	43.36996479	1744
5.008415227	43.37039921	1743
5.007220572	43.37273422	1742
5.004396841	43.37327725	1741
5.001138689	43.37631819	1740
4.999835429	43.37854459	1739
4.995708437	43.38375763	1738
4.993047614	43.38625555	1737
4.990495395	43.38554962	1736
4.98995237	43.38587543	1735
4.98973516	43.38766742	1734
4.993008127	43.38768364	1733
4.992813545	43.38890783	1732
4.989571569	43.38941552	1731
4.986815543	43.39224407	1730
4.985872692	43.39304186	1729
4.98521995	43.39485504	1728
4.986090273	43.39521767	1727
4.986815543	43.39500009	1726
4.988048502	43.39441988	1725
4.988991353	43.39405724	1724
4.9908862	43.3937289	1723
4.9910701	43.3950461	1722
4.9895664	43.3963931	1721
4.9902812	43.3974657	1720
4.9924269	43.3966838	1719
4.9933442	43.3962026	1718
4.9941935	43.3952135	1717
4.9958676	43.3961094	1716
4.9971276	43.3970373	1715
4.9983447	43.3976612	1714
4.9992544	43.3981037	1713
5.0002895	43.3984338	1712
4.9995021	43.3998307	1711
4.9976516	43.4006927	1710
4.99676	43.4013799	1709
4.9980083	43.4022083	1708
5.0001021	43.4020465	1707
5.0020864	43.4020982	1706
5.0043355	43.4020264	1705
5.005174	43.40196	1704
5.0077466	43.4021723	1703
5.0098412	43.4020105	1702
5.0122453	43.4020286	1701
5.0143552	43.4019677	1700
5.018081	43.4013698	1699
5.0199575	43.4016359	1698
5.0222857	43.4011455	1697
5.0232329	43.4008661	1696
5.0247229	43.4004413	1695
5.026044	43.3988987	1694
5.0270047	43.3977948	1693
5.0279807	43.3986439	1692
5.0280588	43.4000788	1691
5.0302604	43.400627	1690
5.0324031	43.4007697	1689
5.0357543	43.4005082	1688
5.0370925	43.4009201	1687
5.0387848	43.4008913	1686
5.042058	43.4010467	1685
5.0410871	43.4029783	1684
5.0379179	43.4027016	1683
5.035773	43.4025582	1682
5.034017	43.403012	1681
5.0323714	43.4033466	1680
5.0308974	43.4029469	1679
5.0290339	43.4027826	1678
5.0276058	43.4026877	1677
5.0262099	43.4027976	1676
5.0238481	43.4030828	1675
5.0215979	43.4031558	1674
5.0203088	43.4030486	1673
5.0171748	43.4028805	1672
5.015498	43.4030099	1671
5.0138067	43.4030381	1670
5.0111526	43.4032443	1669
5.0090276	43.4032034	1668
5.0059102	43.4031372	1667
5.0028359	43.4033783	1666
5.0008947	43.403632	1665
4.9983802	43.4038269	1664
4.9964773	43.4033566	1663
4.9949403	43.4034762	1662
4.9927056	43.4036493	1661
4.991045	43.4038803	1660
4.98951	43.4039987	1659
4.9892127	43.4028898	1658
4.9873994	43.4024719	1657
4.9854471	43.402521	1656
4.9834143	43.4020698	1655
4.9826445	43.4008159	1654
4.9829637	43.3993781	1653
4.9837334	43.3981075	1652
4.9844081	43.3970428	1651
4.9838883	43.3964803	1650
4.9820328	43.397237	1649
4.9811158	43.3977181	1648
4.979881	43.3986133	1647
4.9775069	43.4003072	1646
4.9761938	43.4009183	1645
4.9748569	43.4014336	1644
4.9741708	43.403094	1643
4.9749219	43.404249	1642
4.9769151	43.4053108	1641
4.9772847	43.4068062	1640
4.9768103	43.4083708	1639
4.9752668	43.4109235	1638
4.9746938	43.4116772	1637
4.9730801	43.4129174	1636
4.9725931	43.4133612	1635
4.9710895	43.4144947	1634
4.971432	43.4157929	1633
4.972034	43.416866	1632
4.9728328	43.418334	1631
4.9729627	43.4200595	1630
4.9731206	43.4210688	1629
4.9730944	43.421786	1628
4.9714632	43.4230365	1627
4.9706248	43.42392	1626
4.9686937	43.4250926	1625
4.9661134	43.4266233	1624
4.96478	43.427136	1623
4.9625967	43.4276119	1622
4.9602596	43.4279976	1621
4.9583238	43.4282495	1620
4.9566669	43.4284801	1619
4.9552676	43.4285874	1618
4.952634	43.4288931	1617
4.9486239	43.4294079	1616
4.948205	43.4294401	1615
4.9463754	43.4294784	1614
4.9436793	43.4293786	1613
4.9435595	43.4285687	1612
4.9436382	43.4272311	1611
4.9427901	43.4262731	1610
4.9405001	43.4260403	1609
4.9390087	43.427383	1608
4.9387424	43.4284274	1607
4.9394363	43.4292958	1606
4.9396643	43.4308158	1605
4.9381438	43.4319594	1604
4.9371669	43.4320346	1603
4.9348858	43.4328264	1602
4.9324174	43.4333232	1601
4.930837	43.4331365	1600
4.9288897	43.432364	1599
4.9270166	43.4320979	1598
4.9248796	43.4319545	1597
4.9228383	43.4314963	1596
4.9209528	43.4311275	1595
4.9200285	43.4305839	1594
4.9174018	43.4299668	1593
4.9144803	43.4290657	1592
4.913566	43.4286244	1591
4.9113255	43.4278753	1590
4.9099944	43.4275685	1589
4.9086175	43.4252221	1588
4.9070736	43.4225849	1587
4.9069897	43.4203494	1586
4.9066652	43.4200685	1585
4.9032283	43.4188053	1584
4.9008867	43.4174626	1583
4.9001617	43.4173147	1582
4.900121	43.4160954	1581
4.900683	43.4144311	1580
4.9011385	43.4137882	1579
4.9019334	43.4125052	1578
4.9017889	43.4116037	1577
4.9006211	43.4122003	1576
4.8996569	43.4142074	1575
4.8992275	43.414947	1574
4.8982673	43.4159329	1573
4.8979549	43.4175863	1572
4.8951323	43.4165814	1571
4.8931437	43.4155134	1570
4.8917044	43.414406	1569
4.890575	43.4134783	1568
4.8888277	43.4131075	1567
4.8893656	43.4120517	1566
4.8897933	43.4112089	1565
4.8908032	43.4087011	1564
4.8916211	43.4077333	1563
4.8928532	43.4066251	1562
4.8934672	43.4051615	1561
4.8929732	43.4046945	1560
4.8906394	43.4058836	1559
4.8893992	43.4077978	1558
4.8885869	43.4088713	1557
4.8882474	43.4094043	1556
4.8872369	43.4109994	1555
4.8858546	43.4120161	1554
4.8850092	43.4128914	1553
4.8838097	43.4141998	1552
4.8855682	43.4146736	1551
4.8856322	43.4159882	1550
4.8869835	43.416598	1549
4.8879908	43.416829	1548
4.8880754	43.4182432	1547
4.8890128	43.4187788	1546
4.8898398	43.4195273	1545
4.8896612	43.4210672	1544
4.8913195	43.4226719	1543
4.8920183	43.4235358	1542
4.8945862	43.4246652	1541
4.8961406	43.4255663	1540
4.8969817	43.4264207	1539
4.8985803	43.4267066	1538
4.8999468	43.427317	1537
4.9016678	43.427594	1536
4.904486	43.4284003	1535
4.9058483	43.4289099	1534
4.9061467	43.4299102	1533
4.9037512	43.4308107	1532
4.9022282	43.4301085	1531
4.900845	43.429396	1530
4.8999081	43.4288536	1529
4.8966274	43.4286962	1528
4.8946597	43.4287448	1527
4.8926677	43.4277736	1526
4.8893868	43.4275143	1525
4.8881981	43.4270946	1524
4.8863643	43.4251928	1523
4.8857106	43.4237134	1522
4.8853817	43.4225161	1521
4.8852108	43.4214088	1520
4.8853034	43.4201798	1519
4.884869	43.4191959	1518
4.8831517	43.4199391	1517
4.8811969	43.4209014	1516
4.8804071	43.4221842	1515
4.8788052	43.4236301	1514
4.8780458	43.4251159	1513
4.8768271	43.4254126	1512
4.8758642	43.426507	1511
4.8750609	43.4277946	1510
4.8740502	43.4295057	1509
4.8732327	43.4314077	1508
4.8726741	43.4323712	1507
4.871886	43.4327388	1506
4.870028	43.4325737	1505
4.8681395	43.4322062	1504
4.8667738	43.4334365	1503
4.8657758	43.435254	1502
4.8656647	43.4363904	1501
4.8654554	43.4387666	1500
4.8644596	43.4396642	1499
4.864049	43.4416485	1498
4.8639361	43.4427887	1497
4.8629993	43.4440955	1496
4.8630598	43.4445028	1495
4.8620387	43.4471574	1494
4.8616285	43.4482186	1493
4.8612197	43.4492823	1492
4.8605948	43.4498461	1491
4.8586907	43.4513366	1490
4.8570186	43.4524971	1489
4.8548999	43.4525505	1488
4.8544495	43.4523774	1487
4.8523688	43.451706	1486
4.8510871	43.4526329	1485
4.8502469	43.4527003	1484
4.8494432	43.4540031	1483
4.8473112	43.4539597	1482
4.8472311	43.4524148	1481
4.847814	43.4515439	1480
4.8494433	43.4500772	1479
4.8512852	43.4491113	1478
4.8517329	43.4473214	1477
4.8522991	43.4463509	1476
4.8534388	43.4454395	1475
4.8552171	43.4440678	1474
4.8561364	43.4435869	1473
4.8583829	43.441565	1472
4.8774932	43.4110519	1471
4.8713294	43.4085544	1470
4.8662475	43.4047536	1469
4.8361032	43.4242788	1468
4.8328819	43.4264794	1467
4.8315526	43.4270985	1466
4.8298897	43.428361	1465
4.8298158	43.4298038	1464
4.828213	43.42952	1463
4.8278873	43.428204	1462
4.8258434	43.4267076	1461
4.8251289	43.4256283	1460
4.8241914	43.4249785	1459
4.8240782	43.4241638	1458
4.8281698	43.4221036	1457
4.8305779	43.4199574	1456
4.8344383	43.4181039	1455
4.8367941	43.4166738	1454
4.8383197	43.415412	1453
4.8392446	43.4149251	1452
4.8414933	43.4127728	1451
4.8427496	43.4116381	1450
4.8452815	43.4105024	1449
4.8486881	43.4085768	1448
4.8497181	43.4078715	1447
4.8517831	43.4064779	1446
4.8538838	43.4053755	1445
4.8559282	43.4038757	1444
4.8577791	43.4029232	1443
4.8607561	43.4019749	1442
4.8615198	43.4013995	1441
4.8605905	43.39992	1440
4.8598144	43.3994627	1439
4.8589159	43.4010733	1438
4.857447	43.4007621	1437
4.8558118	43.4001753	1436
4.8555275	43.3982392	1435
4.8518807	43.3974854	1434
4.8514617	43.3975179	1433
4.8492046	43.398516	1432
4.8471155	43.3997075	1431
4.8465492	43.4006786	1430
4.8457183	43.4017764	1429
4.8450483	43.4020357	1428
4.843737	43.402756	1427
4.8418507	43.4014528	1426
4.8409013	43.3997696	1425
4.84074	43.3986468	1424
4.8415943	43.3967259	1423
4.8438592	43.3948013	1422
4.8459759	43.393817	1421
4.8477381	43.3923456	1420
4.8487949	43.3918532	1419
4.8501704	43.3925707	1418
4.8521165	43.3942755	1417
4.8533332	43.3929476	1416
4.8549272	43.3903587	1415
4.8559748	43.3879167	1414
4.8543151	43.3852753	1413
4.8557533	43.382756	1412
4.8568683	43.379761	1411
4.8630386	43.3811598	1410
4.8638186	43.379749	1409
4.866717	43.3782811	1408
4.8692077	43.3760158	1407
4.8722264	43.3744378	1406
4.874495	43.3726076	1405
4.8770572	43.3708597	1404
4.8829483	43.3703581	1403
4.8879276	43.3696684	1402
4.8941107	43.3713534	1401
4.8966262	43.3748989	1400
4.8984233	43.375709	1399
4.8996288	43.3762939	1398
4.9023017	43.3767665	1397
4.9051888	43.3785787	1396
4.9064912	43.3809214	1395
4.9067268	43.3823973	1394
4.9069625	43.3838741	1393
4.9068954	43.3857832	1392
4.9072174	43.3878003	1391
4.9075397	43.3898191	1390
4.9092597	43.3900963	1389
4.9114456	43.3897925	1388
4.9134258	43.3893683	1387
4.9161297	43.3876623	1386
4.9169503	43.3858295	1385
4.9180509	43.3834327	1384
4.9178983	43.3824927	1383
4.9166094	43.3802816	1382
4.9141305	43.3776201	1381
4.9123133	43.3755891	1380
4.9091858	43.3733948	1379
4.9072585	43.3717838	1378
4.9043322	43.3697102	1377
4.9008138	43.3674132	1376
4.8978758	43.3652112	1375
4.8953689	43.3633825	1374
4.8932457	43.3616596	1373
4.8902515	43.3590643	1372
4.8877124	43.3569754	1371
4.8860464	43.3557605	1370
4.8842993	43.354016	1369
4.8814789	43.3512834	1368
4.8796759	43.3503502	1367
4.8762345	43.3483388	1366
4.8743735	43.3470104	1365
4.8734438	43.3457452	1364
4.869444	43.3436479	1363
4.8679312	43.3421627	1362
4.8656526	43.3404706	1361
4.8637192	43.3386205	1360
4.8631576	43.3373323	1359
4.8626561	43.3364392	1358
4.8617167	43.3338514	1357
4.8593232	43.3325731	1356
4.8565246	43.3322561	1355
4.8533193	43.3328995	1354
4.8498739	43.3331627	1353
4.8482999	43.3336814	1352
4.8461662	43.3366351	1351
4.8445634	43.3382206	1350
4.8428655	43.3416787	1349
4.8424743	43.3427747	1348
4.8417681	43.3454959	1347
4.8413288	43.3475319	1346
4.841157	43.3488809	1345
4.8412054	43.3504813	1344
4.8405168	43.3533433	1343
4.8390692	43.357339	1342
4.8391844	43.3581349	1341
4.8391651	43.360552	1340
4.8392228	43.3609505	1339
4.8383676	43.3639718	1338
4.837137	43.3656793	1337
4.8352809	43.3668976	1336
4.8342311	43.3685937	1335
4.8308919	43.3697913	1334
4.8298211	43.3713551	1333
4.8275449	43.3735515	1332
4.8248058	43.3751106	1331
4.8223783	43.3762362	1330
4.818132	43.377644	1329
4.8164317	43.3787189	1328
4.8152238	43.379352	1327
4.8116733	43.3804317	1326
4.8093283	43.3822346	1325
4.8081411	43.3829981	1324
4.8046759	43.3847518	1323
4.8034991	43.3856567	1322
4.800894	43.3869388	1321
4.7983084	43.3883528	1320
4.7967435	43.3891531	1319
4.7932485	43.3907791	1318
4.79092	43.3927138	1317
4.7894203	43.3940565	1316
4.7875029	43.3950203	1315
4.7857417	43.3956936	1314
4.7832397	43.3979324	1313
4.7816728	43.3987318	1312
4.7783092	43.3999343	1311
4.776405	43.4010347	1310
4.7735741	43.4022094	1309
4.7704232	43.4036711	1308
4.7681126	43.4045306	1307
4.7668471	43.4034023	1306
4.766809	43.401632	1305
4.7669881	43.4001197	1304
4.7684603	43.3985069	1303
4.7717446	43.3966264	1302
4.7741429	43.3950855	1301
4.7770755	43.3933678	1300
4.7807969	43.3919964	1299
4.7831648	43.3916821	1298
4.7865194	43.3889837	1297
4.7884669	43.3882935	1296
4.789663	43.3875243	1295
4.7927537	43.385661	1294
4.7977212	43.384068	1293
4.7991526	43.3836877	1292
4.8020885	43.38211	1291
4.8041255	43.380736	1290
4.8068753	43.3791733	1289
4.808742	43.3779509	1288
4.8120333	43.3750009	1287
4.8133842	43.37409	1286
4.8162156	43.3718518	1285
4.8172755	43.3715015	1284
4.8203797	43.3699178	1283
4.822644	43.3689365	1282
4.8239948	43.3680239	1281
4.82579	43.3650639	1280
4.8267161	43.3637834	1279
4.8276415	43.3625037	1278
4.8292953	43.3611698	1277
4.8297602	43.3592555	1276
4.8302247	43.3573427	1275
4.8306698	43.3552989	1274
4.8307504	43.3532846	1273
4.8311003	43.3505829	1272
4.8315138	43.3496159	1271
4.8318135	43.3478566	1270
4.8320942	43.3459666	1269
4.8324616	43.3434049	1268
4.8325222	43.3412687	1267
4.8333656	43.3394739	1266
4.8338754	43.3366421	1265
4.8343737	43.3350097	1264
4.8350908	43.333627	1263
4.8374479	43.3334473	1262
4.838612	43.3338896	1261
4.8409602	43.3349059	1260
4.8419526	43.334166	1259
4.8402723	43.3327009	1258
4.8378684	43.331292	1257
4.8364858	43.3306044	1256
4.8339495	43.3307986	1255
4.8318502	43.3314856	1254
4.8301509	43.3324109	1253
4.8283947	43.3329428	1252
4.8253746	43.3348984	1251
4.823673	43.3358248	1250
4.8222591	43.3361981	1249
4.8200122	43.3371662	1248
4.8172573	43.3384392	1247
4.8154792	43.3388402	1246
4.8142272	43.3390684	1245
4.810727	43.3402663	1244
4.809674	43.3406122	1243
4.8074037	43.3414493	1242
4.8040255	43.342238	1241
4.8002772	43.3435649	1240
4.7993623	43.3437717	1239
4.7969362	43.3451907	1238
4.7939421	43.3454181	1237
4.7914905	43.3454667	1236
4.7882894	43.3455722	1235
4.7857341	43.3461776	1234
4.7823713	43.3476673	1233
4.7764641	43.3486645	1232
4.7740972	43.3492551	1231
4.7705617	43.3496601	1230
4.7668155	43.3499439	1229
4.7623256	43.3502831	1228
4.7588928	43.3501311	1227
4.7566481	43.3503007	1226
4.7513889	43.3505604	1225
4.7463131	43.350807	1224
4.7453784	43.3508774	1223
4.7429277	43.3509244	1222
4.7394794	43.3506357	1221
4.7370072	43.3505477	1220
4.7340137	43.3507735	1219
4.7321226	43.350779	1218
4.7300061	43.3505266	1217
4.7284902	43.3505035	1216
4.7242771	43.3501351	1215
4.7235095	43.3500556	1214
4.7193762	43.350229	1213
4.7164543	43.3496274	1212
4.7149004	43.3493339	1211
4.7123353	43.348568	1210
4.7075667	43.3482401	1209
4.7068192	43.3482963	1208
4.704409	43.3486146	1207
4.7018115	43.3489466	1206
4.6993443	43.348858	1205
4.697045	43.3486195	1204
4.6946897	43.3479746	1203
4.6913073	43.3480909	1202
4.6893831	43.3478246	1201
4.6870304	43.3471803	1200
4.6846408	43.3462651	1199
4.6821393	43.3459055	1198
4.6798252	43.3455319	1197
4.6770242	43.3457414	1196
4.6749701	43.345895	1195
4.6720907	43.3469303	1194
4.6698313	43.3469624	1193
4.6675721	43.3469944	1192
4.6650903	43.3467697	1191
4.6621999	43.3463022	1190
4.6603951	43.3454806	1189
4.6580208	43.3460675	1188
4.6558502	43.3467758	1187
4.6530544	43.3484875	1186
4.6493822	43.3496733	1185
4.6483663	43.3504302	1184
4.6470699	43.3505236	1183
4.644076	43.350609	1182
4.6403937	43.3511557	1181
4.6374551	43.351647	1180
4.6352654	43.3520805	1179
4.6314253	43.3529169	1178
4.6279522	43.3535817	1177
4.6223846	43.3541331	1176
4.6218262	43.3541745	1175
4.6184578	43.3542868	1174
4.6160833	43.3547312	1173
4.6110936	43.355375	1172
4.6074102	43.3559193	1171
4.605584	43.3563299	1170
4.6003237	43.35767	1169
4.5988311	43.3577829	1168
4.5951824	43.3585996	1167
4.5926929	43.3595994	1166
4.5910701	43.3601334	1165
4.5871596	43.3604202	1164
4.5856693	43.3605302	1163
4.5835305	43.3613686	1162
4.5817639	43.3621795	1161
4.5794197	43.3628942	1160
4.5769243	43.3638978	1159
4.572029	43.3665743	1158
4.5691775	43.3677402	1157
4.5668122	43.3696867	1156
4.5636603	43.3714208	1155
4.5615517	43.372532	1154
4.5591817	43.3744833	1153
4.5574632	43.3757031	1152
4.5562482	43.3778427	1151
4.5546961	43.3789148	1150
4.5524693	43.3805846	1149
4.55185	43.3829587	1148
4.5520729	43.3845878	1147
4.5532505	43.3876576	1146
4.555105	43.3887572	1145
4.5581044	43.3912856	1144
4.5604122	43.3929041	1143
4.5627958	43.393692	1142
4.564824	43.3946442	1141
4.5665732	43.3963067	1140
4.5711748	43.3966564	1139
4.5730523	43.3965178	1138
4.5760952	43.3965688	1137
4.5784125	43.3981908	1136
4.580221	43.3988858	1135
4.5822563	43.3998401	1134
4.5845592	43.401328	1133
4.5867257	43.401859	1132
4.5887147	43.4037868	1131
4.5906261	43.405168	1130
4.5916374	43.406894	1129
4.5919162	43.4088141	1128
4.5920865	43.4112991	1127
4.5906896	43.4134861	1126
4.5905498	43.4151629	1125
4.5886452	43.4204547	1124
4.5843262	43.427611	1123
4.5766023	43.4343685	1122
4.564711	43.4421209	1121
4.5543682	43.4464654	1120
4.5443873	43.449682	1119
4.5294782	43.4529864	1118
4.5168651	43.4551554	1117
4.5147952	43.4553071	1116
4.5115936	43.4555403	1115
4.5098808	43.4555276	1114
4.5063068	43.4557897	1113
4.5038996	43.4562425	1112
4.5000973	43.4562437	1111
4.4952052	43.4566007	1110
4.4689076	43.4574148	1109
4.4660838	43.4576209	1108
4.4624912	43.4577447	1107
4.4585403	43.4580324	1106
4.4548586	43.4574718	1105
4.4522071	43.4575268	1104
4.4485989	43.4575129	1103
4.4469737	43.4566648	1102
4.4459758	43.4548066	1101
4.4430644	43.4547431	1100
4.441539	43.454716	1099
4.4398243	43.4534622	1098
4.4364176	43.452332	1097
4.4329701	43.4509298	1096
4.4320929	43.4501682	1095
4.4304228	43.4491891	1094
4.4273138	43.4487272	1093
4.4245386	43.4492034	1092
4.4235807	43.4478984	1091
4.4233739	43.4465398	1090
4.4219964	43.4474637	1089
4.4200552	43.4484288	1088
4.4171719	43.4494624	1087
4.4150468	43.449204	1086
4.4113973	43.4489186	1085
4.4077734	43.4487686	1084
4.4047974	43.4478851	1083
4.4039466	43.4472601	1082
4.4015955	43.4467439	1081
4.40061	43.447776	1080
4.399504	43.4506036	1079
4.3982617	43.4524805	1078
4.3970419	43.4544947	1077
4.3948844	43.4553388	1076
4.3933745	43.4566873	1075
4.3915835	43.4587455	1074
4.3907142	43.4606016	1073
4.3905743	43.4622677	1072
4.3898986	43.4628684	1071
4.3885514	43.4614469	1070
4.3883539	43.4600816	1069
4.3878742	43.4580487	1068
4.3889926	43.4565903	1067
4.3903187	43.4552554	1066
4.3917031	43.4543297	1065
4.3938184	43.4532139	1064
4.3948857	43.4527241	1063
4.3957832	43.4497727	1062
4.3931658	43.451336	1061
4.3913677	43.4520157	1060
4.3893223	43.4523008	1059
4.3865076	43.4525038	1058
4.3780596	43.4531131	1057
4.3617084	43.4541531	1056
4.344833	43.4555029	1055
4.3293677	43.4560619	1054
4.3090081	43.4568314	1053
4.2897975	43.4582011	1052
4.288084	43.4581861	1051
4.2846701	43.4582927	1050
4.2823596	43.4580447	1049
4.2793205	43.4579859	1048
4.2768359	43.4578884	1047
4.2743922	43.4580626	1046
4.2719524	43.4582362	1045
4.2691621	43.4585715	1044
4.2639238	43.4590815	1043
4.2622073	43.4590666	1042
4.2578548	43.4591007	1041
4.2533089	43.4591486	1040
4.2493701	43.4594279	1039
4.245053	43.4597344	1038
4.2427996	43.4598944	1037
4.2409251	43.4600268	1036
4.2388595	43.4601733	1035
4.23454	43.4604798	1034
4.2330182	43.4604505	1033
4.2290943	43.460866	1032
4.2272592	43.4612697	1031
4.2250057	43.4614294	1030
4.2229428	43.4615748	1029
4.2207095	43.46187	1028
4.2176115	43.4627759	1027
4.2150587	43.4635056	1026
4.2129937	43.4636515	1025
4.2088455	43.4638068	1024
4.2056542	43.464032	1023
4.2026506	43.464244	1022
4.1987449	43.464794	1021
4.196734	43.4653476	1020
4.1943656	43.4660643	1019
4.1923722	43.4667546	1018
4.1890096	43.4671287	1017
4.1881061	43.4674672	1016
4.1851548	43.4680874	1015
4.1831229	43.4685052	1014
4.1803755	43.4692486	1013
4.1765181	43.4702077	1012
4.1732424	43.4712635	1011
4.1708866	43.4721172	1010
4.168871	43.4726718	1009
4.1666484	43.4731033	1008
4.1646142	43.4735215	1007
4.1629393	43.4737767	1006
4.1605261	43.4742216	1005
4.1577546	43.4748294	1004
4.1557025	43.475111	1003
4.1537344	43.4760759	1002
4.1521995	43.4774236	1001
4.1503487	43.4778293	1000
4.1467128	43.4791882	999
4.1426362	43.4800257	998
4.1397308	43.4810561	997
4.1369897	43.4819381	996
4.1328098	43.4836132	995
4.1314134	43.4846786	994
4.12912	43.4860816	993
4.1253391	43.4880085	992
4.1236698	43.4901608	991
4.1230004	43.4907504	990
4.1214745	43.4919432	989
4.1203795	43.4935134	988
4.118225	43.4955635	987
4.1169424	43.4971481	986
4.1156205	43.4984643	985
4.1145426	43.5001723	984
4.1126496	43.5041178	983
4.1123709	43.5048185	982
4.1111813	43.5070839	981
4.1107004	43.5090286	980
4.1128956	43.5098321	979
4.1163654	43.5102735	978
4.1199852	43.510431	977
4.1212934	43.5103409	976
4.1221967	43.5113723	975
4.1225867	43.5140814	974
4.1224744	43.5158673	973
4.1222555	43.5169789	972
4.1219452	43.518783	971
4.1212608	43.5206142	970
4.1233966	43.519642	969
4.1245618	43.5198354	968
4.1231971	43.520891	967
4.1243323	43.5221849	966
4.1273509	43.5233479	965
4.1299854	43.5231639	964
4.132238	43.5230071	963
4.1345678	43.5233942	962
4.1362336	43.5243775	961
4.1385194	43.5257309	960
4.1391479	43.5273385	959
4.1391151	43.5296828	958
4.1375749	43.5321347	957
4.1368149	43.5334298	956
4.1355208	43.5350381	955
4.1324922	43.5351124	954
4.1336352	43.5364141	953
4.1330609	43.5376981	952
4.1309478	43.5401968	951
4.1304214	43.5405104	950
4.1284733	43.5428613	949
4.1265728	43.5442402	948
4.1234063	43.5461231	947
4.1222368	43.5473124	946
4.1204276	43.547994	945
4.119538	43.5484708	944
4.1169383	43.5489324	943
4.1163764	43.5489734	942
4.1135261	43.5504211	941
4.1110123	43.551567	940
4.1089726	43.5519878	939
4.1065893	43.5527083	938
4.1040357	43.5535797	937
4.1014648	43.5543151	936
4.0995554	43.5543099	935
4.0959806	43.5546979	934
4.095072	43.5550387	933
4.0930437	43.5555931	932
4.088693	43.5558959	931
4.0869723	43.5558775	930
4.0851324	43.5564168	929
4.0836084	43.5550001	928
4.0820433	43.553302	927
4.0800186	43.5538592	926
4.0801663	43.5549607	925
4.0790248	43.5564264	924
4.0777177	43.5566534	923
4.0730071	43.5571213	922
4.0690339	43.5573958	921
4.0644754	43.5575688	920
4.0612418	43.5576525	919
4.0570071	43.5573947	918
4.052601	43.5572856	917
4.0501066	43.5571798	916
4.0472342	43.5570998	915
4.0451186	43.556968	914
4.0427787	43.5565744	913
4.0408718	43.5565654	912
4.0379647	43.5562115	911
4.0354907	43.556242	910
4.033789	43.5563592	909
4.0306777	43.55588	908
4.0275341	43.5551251	907
4.024563	43.5542203	906
4.0220208	43.5537025	905
4.0200985	43.5535571	904
4.0163062	43.553678	903
4.0117548	43.5529008	902
4.0093578	43.5522288	901
4.0061556	43.551331	900
4.0045389	43.5507453	899
4.0005233	43.549487	898
3.997301	43.5484511	897
3.9938935	43.5474291	896
3.9903483	43.5466989	895
3.9889452	43.5462392	894
3.9837699	43.5447869	893
3.9814074	43.5443878	892
3.9794531	43.5441033	891
3.9780769	43.5410118	890
3.9779986	43.5404622	889
3.9761061	43.5405908	888
3.9748774	43.5413673	887
3.9733832	43.5416076	886
3.9697903	43.540467	885
3.9684105	43.5401455	884
3.9653995	43.5391022	883
3.963206	43.5384203	882
3.9617916	43.5378254	881
3.9585414	43.5363855	880
3.9541809	43.5351609	879
3.9514663	43.533411	878
3.9482979	43.5325212	877
3.9444946	43.5311241	876
3.9428963	43.5305434	875
3.9397392	43.5296562	874
3.9373515	43.5288538	873
3.9346673	43.5272451	872
3.9347102	43.5261403	871
3.9352996	43.5248611	870
3.9348751	43.5231014	869
3.9339772	43.5220626	868
3.9319443	43.522476	867
3.9304863	43.5243631	866
3.927717	43.5249643	865
3.9255045	43.5240142	864
3.9221456	43.5230055	863
3.9203482	43.5223023	862
3.9191139	43.5215617	861
3.9162708	43.5201068	860
3.9142864	43.5194182	859
3.9099788	43.5183386	858
3.9071583	43.5170213	857
3.9037758	43.5157425	856
3.9021711	43.5150295	855
3.8995289	43.5135675	854
3.897499	43.5124731	853
3.8957268	43.5119097	852
3.8936822	43.5106807	851
3.8910431	43.5092197	850
3.889018	43.5081275	849
3.8880322	43.5077855	848
3.8843756	43.5057119	847
3.8830163	43.5053957	846
3.8807086	43.5035066	845
3.8777212	43.5023019	844
3.8769608	43.5023531	843
3.8737839	43.5001834	842
3.8730595	43.49911	841
3.8686671	43.4978611	840
3.8662386	43.4969058	839
3.8637142	43.4952557	838
3.8605108	43.4928144	837
3.8585611	43.4911301	836
3.8566069	43.4894418	835
3.8555314	43.4885396	834
3.8539818	43.48697	833
3.8513905	43.4861685	832
3.8494057	43.4856058	831
3.8464611	43.4835749	830
3.8453318	43.4822591	829
3.8418619	43.4805456	828
3.8385659	43.4786832	827
3.8373859	43.4769571	826
3.835488	43.4755584	825
3.8335733	43.474023	824
3.832522	43.4732618	823
3.8290408	43.4698964	822
3.8273382	43.4684902	821
3.8260311	43.4671966	820
3.8250291	43.4653282	819
3.8230702	43.4633892	818
3.8218879	43.4630544	817
3.8198796	43.4607079	816
3.8187125	43.4589957	815
3.8178037	43.4578177	814
3.8159556	43.4567034	813
3.8136639	43.4550696	812
3.8108103	43.4534748	811
3.8096313	43.4516313	810
3.8065089	43.4493713	809
3.8052128	43.448087	808
3.8042771	43.4466434	807
3.8031376	43.4450777	806
3.7997164	43.4433919	805
3.7980986	43.4425418	804
3.796978	43.4411133	803
3.7943615	43.4397869	802
3.7937838	43.4396894	801
3.7911346	43.4380917	800
3.7879608	43.4368044	799
3.7857381	43.4355889	798
3.7834672	43.4339683	797
3.7811265	43.4333078	796
3.7786151	43.4327945	795
3.7768511	43.4322308	794
3.7737009	43.4310806	793
3.7719716	43.430788	792
3.7694006	43.4297362	791
3.7680474	43.4294198	790
3.7619788	43.4277242	789
3.7587969	43.4268155	788
3.7558588	43.4263085	787
3.7533534	43.4261896	786
3.7513122	43.4252043	785
3.7492734	43.4242221	784
3.7472272	43.4216997	783
3.7465158	43.4206283	782
3.7450356	43.421006	781
3.7438092	43.4203868	780
3.7433581	43.4198549	779
3.7412104	43.4209795	778
3.7397301	43.4213577	777
3.7367828	43.4207152	776
3.7337138	43.419102	775
3.7317156	43.4183962	774
3.7303382	43.4180686	773
3.7275494	43.4171364	772
3.7256221	43.4154498	771
3.7253122	43.4129602	770
3.725415	43.4107242	769
3.725518	43.4100212	768
3.7257923	43.4076376	767
3.7237844	43.4067928	766
3.721812	43.4077495	765
3.7195834	43.4081668	764
3.7164921	43.4063039	763
3.7145197	43.4057415	762
3.7142003	43.4031242	761
3.7153847	43.4019377	760
3.7147903	43.4001724	759
3.7123795	43.3990833	758
3.7111134	43.3995798	757
3.7092675	43.4016488	756
3.7076236	43.4006512	755
3.7084019	43.3992122	754
3.7066042	43.3985021	753
3.704885	43.4000011	752
3.7034837	43.3994008	751
3.7022851	43.4004459	750
3.7006443	43.3994477	749
3.6995361	43.398138	748
3.7007376	43.397091	747
3.7018452	43.3952179	746
3.7010404	43.394858	745
3.6990019	43.3952695	744
3.6954989	43.3945336	743
3.6928158	43.3929759	742
3.6857633	43.3926927	741
3.6799606	43.3920049	740
3.6743759	43.3897807	739
3.6701039	43.3935041	738
3.6636418	43.3923403	737
3.6573652	43.3901891	736
3.6468956	43.3864855	735
3.5905217	43.3449736	734
3.5843049	43.3411562	733
3.5813072	43.3372803	732
3.5758604	43.3339378	731
3.5683308	43.3299907	730
3.5637124	43.3251172	729
3.5591879	43.320984	728
3.5567492	43.3174634	727
3.5505595	43.3119707	726
3.5460903	43.3082111	725
3.5371615	43.3007039	724
3.5347361	43.2971872	723
3.5317284	43.2929766	722
3.5249001	43.2860817	721
3.5225706	43.2832971	720
3.520519	43.2786749	719
3.5126462	43.2755223	718
3.508675	43.2757791	717
3.5061472	43.2755793	716
3.4989843	43.2742157	715
3.4885662	43.2748834	714
3.482575	43.2748994	713
3.4726311	43.2755503	712
3.4696088	43.2753808	711
3.4645635	43.2793593	710
3.4558675	43.2821144	709
3.4510642	43.2838856	708
3.4469225	43.2826906	707
3.4422307	43.2855562	706
3.4370753	43.2888223	705
3.4313482	43.2913879	704
3.4221978	43.2901419	703
3.417105	43.2893698	702
3.4065073	43.2885815	701
3.394248	43.2859984	700
3.3885348	43.2845121	699
3.3796974	43.2821093	698
3.3704083	43.2801143	697
3.3605405	43.277407	696
3.3562503	43.2750956	695
3.3484298	43.2726328	694
3.3424385	43.2685854	693
3.339237	43.2669452	692
3.3322544	43.2629673	691
3.3224578	43.2606349	690
3.3160672	43.257358	689
3.3138713	43.2556547	688
3.3040069	43.2525935	687
3.2992841	43.2506844	686
3.2960549	43.2486831	685
3.2901373	43.245016	684
3.2843527	43.2424366	683
3.2810875	43.2400743	682
3.275517	43.2349252	681
3.2702732	43.2326868	680
3.267634	43.231385	679
3.2583416	43.2286696	678
3.2550088	43.2255845	677
3.2521743	43.2224697	676
3.2456383	43.217393	675
3.2412857	43.2140103	674
3.2343767	43.2100595	673
3.2285022	43.2064117	672
3.2258728	43.2051161	671
3.2175849	43.1972444	670
3.2133194	43.1945973	669
3.2110361	43.1918273	668
3.1918229	43.17733	667
3.1875973	43.1753602	666
3.182964	43.1697373	665
3.1813508	43.1687255	664
3.1754787	43.1653845	663
3.1732667	43.1588833	662
3.1701999	43.1583356	661
3.1623397	43.1551332	660
3.1588798	43.1509291	659
3.1549295	43.1467539	658
3.1510619	43.1433109	657
3.1470373	43.1384119	656
3.1439052	43.1323525	655
3.1361834	43.1254893	654
3.1327485	43.1212996	653
3.129884	43.1178128	652
3.1259943	43.1140241	651
3.1191503	43.1056587	650
3.1170261	43.0995762	649
3.1144853	43.0942547	648
3.1100792	43.0901471	647
3.1062498	43.086735	646
3.1032961	43.0821788	645
3.0998156	43.0772941	644
3.0953427	43.072475	643
3.0928575	43.067537	642
3.0928211	43.0671758	641
3.0864358	43.0581259	640
3.0840645	43.0542799	639
3.080635	43.0497769	638
3.0764242	43.0424279	637
3.074191	43.0349663	636
3.0705903	43.0286806	635
3.0687917	43.0255395	634
3.0666726	43.019173	633
3.0642116	43.0142752	632
3.0635737	43.0128732	631
3.059877	43.0055323	630
3.0584338	43.0009421	629
3.0567126	42.9985287	628
3.0523869	42.9853996	627
3.049844	42.9800049	626
3.0486287	42.9778606	625
3.046513	42.9717079	624
3.0443991	42.9655618	623
3.0434273	42.9608266	622
3.0416335	42.9528302	621
3.0413057	42.9495375	620
3.0398402	42.9448459	619
3.0388327	42.9397639	618
3.0399553	42.9360226	617
3.0413806	42.9300519	616
3.045289	42.9286854	615
3.049697	42.9288206	614
3.0549206	42.926301	613
3.0608372	42.9208057	612
3.0579147	42.9150686	611
3.0554282	42.9017539	610
3.0547076	42.8948713	609
3.0543017	42.8908861	608
3.0540437	42.8883514	607
3.0525452	42.8833442	606
3.0496419	42.8791548	605
3.0483787	42.8715979	604
3.047503	42.8629378	603
3.0471378	42.8593329	602
3.0460974	42.8539598	601
3.0451972	42.8500304	600
3.0446429	42.8446347	599
3.0422942	42.8361002	598
3.0409908	42.8329294	597
3.0397807	42.8257859	596
3.0394542	42.8225604	595
3.0397809	42.8113681	594
3.0396996	42.8056196	593
3.0402026	42.8009146	592
3.0401058	42.7951706	591
3.0396284	42.7905308	590
3.0395768	42.7851555	589
3.0390334	42.7798123	588
3.038595	42.7755394	587
3.0373926	42.7673428	586
3.0371426	42.7647658	585
3.0384379	42.7524829	584
3.0378658	42.7466097	583
3.0377585	42.7455091	582
3.0387715	42.7354921	581
3.0402475	42.7302464	580
3.0407347	42.7250656	579
3.0376573	42.7190054	578
3.0375855	42.7182753	577
3.038277	42.710159	576
3.0378843	42.7061491	575
3.0359386	42.6963771	574
3.0350395	42.6920362	573
3.0343446	42.6851394	572
3.0337422	42.678969	571
3.0349532	42.6712376	570
3.034738	42.6690649	569
3.0342367	42.6639971	568
3.0343963	42.65562	567
3.035511	42.651917	566
3.0353588	42.6453889	565
3.0364396	42.6413312	564
3.0368472	42.6355049	563
3.0364185	42.6311837	562
3.0368961	42.6260855	561
3.0392198	42.619794	560
3.0417947	42.6160219	559
3.0428289	42.6116234	558
3.0420612	42.6030425	557
3.0424134	42.6015393	556
3.0439285	42.5966333	555
3.0435019	42.5922198	554
3.0444542	42.5866142	553
3.0450173	42.582146	552
3.0446624	42.5784769	551
3.0460301	42.5721252	550
3.0462948	42.5647475	549
3.04685	42.5602993	548
3.0465308	42.5570097	547
3.0474082	42.5507069	546
3.0490195	42.546937	545
3.0510499	42.5424094	544
3.0551745	42.5392287	543
3.0627882	42.5361936	542
3.0681963	42.5358593	541
3.0774295	42.5341869	540
3.0793586	42.5337012	539
3.083486	42.529371	538
3.0876336	42.5273224	537
3.09236	42.5248179	536
3.0998502	42.5262087	535
3.1072136	42.5249824	534
3.1136841	42.5213195	533
3.1168023	42.5229617	532
3.1212894	42.5234178	531
3.1321026	42.5172015	530
3.1349413	42.516308	529
3.1363658	42.5118787	528
3.1329929	42.5080778	527
3.1245226	42.5071398	526
3.1269248	42.5018867	525
3.1288093	42.5010398	524
3.1336657	42.5003737	523
3.1333743	42.4974718	522
3.1322264	42.4913589	521
3.1312489	42.4870623	520
3.1321852	42.4819151	519
3.1380169	42.4811881	518
3.1438115	42.4804696	517
3.150165	42.4800737	516
3.1538133	42.4769321	515
3.1557344	42.4724656	514
3.1592392	42.4686205	513
3.1612815	42.4645062	512
3.162464	42.4576524	511
3.1650727	42.4545894	510
3.1645934	42.4501889	509
3.1685954	42.4458357	508
3.1702917	42.4431184	507
3.177502	42.4416513	506
3.1761519	42.4384332	505
3.1719734	42.4351178	504
3.16984	42.4303405	503
3.1657291	42.4291806	502
3.1659061	42.4262186	501
3.168643	42.4237808	500
3.1686515	42.4193832	499
3.1662653	42.4154869	498
3.1653099	42.4119838	497
3.1621376	42.4099788	496
3.1573085	42.4062421	495
3.1635289	42.404781	494
3.1651372	42.4013786	493
3.1626823	42.3971698	492
3.1570621	42.3953317	491
3.1582252	42.3923291	490
3.1635896	42.3920042	489
3.1651424	42.3882626	488
3.1618904	42.3855503	487
3.1581151	42.3825067	486
3.1576374	42.378169	485
3.1597213	42.3747642	484
3.1647616	42.371544	483
3.1672876	42.3677526	482
3.1648968	42.3639071	481
3.1654379	42.3598793	480
3.1690741	42.3571107	479
3.1746042	42.3538653	478
3.182895	42.3537098	477
3.1857768	42.3531666	476
3.1882536	42.3490252	475
3.1914498	42.3426678	474
3.1931506	42.3403896	473
3.1966736	42.3369127	472
3.2002025	42.3377772	471
3.2029233	42.3401386	470
3.2018014	42.3474492	469
3.2024121	42.3484977	468
3.2071155	42.3467535	467
3.2114959	42.346478	466
3.2151962	42.3487803	465
3.2164217	42.3508777	464
3.2240639	42.3532968	463
3.2269871	42.3531124	462
3.234655	42.3515405	461
3.2392348	42.3462164	460
3.2410755	42.3405608	459
3.2456645	42.3373067	458
3.246702	42.3331005	457
3.2512381	42.3339683	456
3.258216	42.3341337	455
3.2613152	42.3355547	454
3.2608729	42.3404181	453
3.2646094	42.3427722	452
3.2701763	42.3394293	451
3.2774253	42.3378771	450
3.2824875	42.3345253	449
3.2861131	42.3316588	448
3.2904156	42.3303596	447
3.297837	42.3303023	446
3.3047602	42.3302298	445
3.3082865	42.3266365	444
3.3120981	42.3253253	443
3.3179072	42.3242216	442
3.3214849	42.3210402	441
3.3209579	42.3166471	440
3.3166806	42.3139697	439
3.3111068	42.3128459	438
3.3047403	42.3091915	437
3.3012843	42.3050081	436
3.2963746	42.3052921	435
3.2905358	42.306028	434
3.291574	42.3022649	433
3.2915183	42.2975377	432
3.2905569	42.293551	431
3.289319	42.2914141	430
3.29394	42.2929642	429
3.2992014	42.291544	428
3.298641	42.2868044	427
3.294404	42.280114	426
3.2906606	42.2818117	425
3.2846815	42.2854717	424
3.2805339	42.2879391	423
3.2762821	42.2852609	422
3.2769231	42.2822926	421
3.2819868	42.2750253	420
3.286043	42.271833	419
3.288343	42.2662274	418
3.2849328	42.2623704	417
3.2799084	42.2571982	416
3.2797444	42.2557764	415
3.2759966	42.2530927	414
3.2700226	42.2524198	413
3.2625451	42.2514256	412
3.2565662	42.2507252	411
3.2596497	42.2476087	410
3.2654138	42.2465175	409
3.268366	42.2423259	408
3.2714836	42.2395814	407
3.266767	42.2369696	406
3.260227	42.2395095	405
3.2544785	42.2405996	404
3.2474398	42.2436285	403
3.2453569	42.247054	402
3.2408129	42.250253	401
3.2352469	42.2487866	400
3.2289822	42.2499193	399
3.2272872	42.2474432	398
3.2307667	42.2439843	397
3.2284152	42.2404935	396
3.2239959	42.2360455	395
3.2195794	42.2316006	394
3.2155965	42.2351104	393
3.2116372	42.2386085	392
3.2049185	42.2408849	391
3.1983487	42.2431	390
3.1962935	42.2468708	389
3.191412	42.2468044	388
3.184819	42.2454218	387
3.1794712	42.2457543	386
3.1809782	42.2507583	385
3.1783398	42.2538463	384
3.1771139	42.256108	383
3.176336	42.2579778	382
3.1801657	42.2570062	381
3.1767326	42.2615953	380
3.1746061	42.2646456	379
3.1667757	42.2651457	378
3.1593706	42.2648822	377
3.1520032	42.2602372	376
3.1483583	42.2582784	375
3.1417099	42.2557793	374
3.1366486	42.2495391	373
3.1343998	42.246768	372
3.1305785	42.2430056	371
3.1272873	42.2395752	370
3.1224263	42.2351547	369
3.1200819	42.2265905	368
3.1182535	42.2230782	367
3.1165744	42.2210078	366
3.1138991	42.2139306	365
3.1135713	42.2106938	364
3.1135471	42.2056316	363
3.1130013	42.2002451	362
3.1118616	42.1938165	361
3.1128097	42.1887073	360
3.1139013	42.1850349	359
3.1145983	42.1735406	358
3.1156213	42.1686637	357
3.1156969	42.1642189	356
3.1153849	42.1609111	355
3.1154603	42.1564726	354
3.1160254	42.1520065	353
3.1185164	42.1470542	352
3.1193631	42.1403656	351
3.1196559	42.138132	350
3.1212236	42.1332237	349
3.1239675	42.1308383	348
3.1286345	42.128729	347
3.134825	42.1268813	346
3.1379976	42.1241115	345
3.1381337	42.1200485	344
3.1412748	42.1172944	343
3.1458856	42.1192074	342
3.147114	42.1216995	341
3.1533325	42.1194539	340
3.1584339	42.1161904	339
3.1632759	42.1151395	338
3.1691022	42.1151696	337
3.173753	42.1103841	336
3.177569	42.1065715	335
3.1832473	42.1043784	334
3.1858045	42.0982709	333
3.1873703	42.0949016	332
3.1919296	42.0924557	331
3.1953164	42.0867454	330
3.197953	42.0844103	329
3.2016178	42.0780014	328
3.2020674	42.0776082	327
3.2059848	42.0726131	326
3.2101046	42.0690529	325
3.2111498	42.0657288	324
3.2126826	42.0619998	323
3.214429	42.0536211	322
3.2057067	42.0528636	321
3.1990654	42.0474589	320
3.1972316	42.0385149	319
3.19492	42.0250766	318
3.1945767	42.0218631	317
3.194029	42.0167261	316
3.194842	42.0082808	315
3.194221	42.002513	314
3.1959613	41.9946648	313
3.2043921	41.9851232	312
3.208317	41.9816618	311
3.2129435	41.9761529	310
3.2240184	41.9754897	309
3.2298624	41.9738252	308
3.2320778	41.9627628	307
3.2319405	41.9537862	306
3.2223545	41.9440657	305
3.2196545	41.9359816	304
3.2191613	41.9315307	303
3.219817	41.9218837	302
3.2173468	41.9150022	301
3.2114715	41.9083433	300
3.2104203	41.8988311	299
3.2053334	41.8914929	298
3.1852951	41.8882072	297
3.1843408	41.8793652	296
3.1839519	41.8761362	295
3.1812312	41.8678596	294
3.1694681	41.8634012	293
3.1612925	41.8600151	292
3.154573	41.8622223	291
3.1464089	41.8583302	290
3.1382779	41.8478253	289
3.1323943	41.8417235	288
3.1262184	41.8479321	287
3.1231662	41.8513592	286
3.1115165	41.8475521	285
3.1017333	41.8449267	284
3.0944365	41.8414655	283
3.0854887	41.8310017	282
3.077851	41.8243661	281
3.072008	41.8183031	280
3.0683548	41.8088156	279
3.0622202	41.8001296	278
3.061083	41.79764	277
3.0602335	41.7900367	276
3.0484372	41.7843329	275
3.0424011	41.7763671	274
3.0331758	41.770512	273
3.0239484	41.7723691	272
3.0135185	41.7710874	271
3.0036802	41.7671554	270
2.9926196	41.7601796	269
2.983766	41.757518	268
2.9773314	41.7534254	267
2.9723276	41.7466828	266
2.9654988	41.7387715	265
2.9616967	41.7351611	264
2.9533692	41.72928	263
2.9475314	41.7226057	262
2.9409854	41.717255	261
2.9294196	41.7128538	260
2.9204749	41.7089295	259
2.9125725	41.70686	258
2.9026384	41.7001132	257
2.9009251	41.7002168	256
2.8893202	41.6970127	255
2.878027	41.6963814	254
2.8655332	41.6926085	253
2.8575308	41.6904952	252
2.8416077	41.6869083	251
2.8343782	41.6840891	250
2.8270356	41.680012	249
2.8148917	41.671682	248
2.8051285	41.6690281	247
2.795862	41.6631218	246
2.7889407	41.6551416	245
2.7877947	41.6526274	244
2.7785413	41.6467255	243
2.7719327	41.6413239	242
2.7637675	41.6373036	241
2.7549675	41.6352511	240
2.7422691	41.6289255	239
2.7280241	41.6239824	238
2.7210103	41.6224694	237
2.7101797	41.617327	236
2.7013343	41.614639	235
2.6917798	41.613277	234
2.681749	41.60745	233
2.6702996	41.6042758	232
2.6562385	41.6005998	231
2.6419236	41.5944056	230
2.6286645	41.5900589	229
2.6171099	41.5856141	228
2.6003444	41.5801956	227
2.5950627	41.5785851	226
2.5852216	41.5740434	225
2.5772728	41.571311	224
2.5675047	41.5674065	223
2.5542899	41.5630648	222
2.5403608	41.5600422	221
2.5317669	41.5592629	220
2.5185703	41.5549202	219
2.5115486	41.5527742	218
2.5008399	41.547652	217
2.4901388	41.542531	216
2.4811225	41.5373166	215
2.4729088	41.531421	214
2.4645789	41.5242618	213
2.4541972	41.522312	212
2.4427941	41.5185099	211
2.4312182	41.5128141	210
2.4240449	41.5087739	209
2.4045474	41.5014036	208
2.3946033	41.4967514	207
2.3865875	41.4939648	206
2.3741739	41.4901273	205
2.3651748	41.4860897	204
2.3544758	41.4821488	203
2.3482427	41.4799036	202
2.3367012	41.4760117	201
2.3293612	41.4712388	200
2.3178327	41.4673497	199
2.3080777	41.4640085	198
2.2968807	41.4633384	197
2.2845807	41.4601436	196
2.2755648	41.4554725	195
2.2682559	41.450708	194
2.2596031	41.4408534	193
2.2566802	41.437144	192
2.2506529	41.4278029	191
2.2423319	41.4211747	190
2.2403269	41.4180647	189
2.2361355	41.4099286	188
2.2286805	41.403266	187
2.2219531	41.3952819	186
2.2161422	41.3878957	185
2.2112445	41.3811075	184
2.2065298	41.376235	183
2.1975268	41.3709604	182
2.1901038	41.3643218	181
2.1853424	41.3588203	180
2.1780483	41.3534606	179
2.1765536	41.3465072	178
2.1733143	41.3390154	177
2.1695534	41.3258121	176
2.1677178	41.3150686	175
2.1624547	41.3038865	174
2.1464132	41.2952154	173
2.1317814	41.3022496	172
2.1365711	41.289391	171
2.1294883	41.2859618	170
2.1198815	41.2826707	169
2.1103341	41.2800122	168
2.0964708	41.2763173	167
2.0895201	41.2741539	166
2.0780265	41.2684265	165
2.0619742	41.2686578	164
2.0562442	41.2712605	163
2.047525	41.2697825	162
2.0361789	41.2677923	161
2.0274591	41.2663106	160
2.0181051	41.2668008	159
2.0069315	41.2661057	158
1.9958884	41.2666894	157
1.9873836	41.2671312	156
1.9754115	41.2671067	155
1.9667247	41.2656313	154
1.9565239	41.2661584	153
1.9487008	41.2646437	152
1.9388387	41.2600062	151
1.9283246	41.2573251	150
1.9170357	41.2553357	149
1.9048735	41.253367	148
1.8959461	41.2505004	147
1.8872004	41.2483628	146
1.8797935	41.2411436	145
1.8718178	41.237721	144
1.8622038	41.2350178	143
1.8511748	41.2372992	142
1.8435917	41.2377184	141
1.834154	41.2357673	140
1.8239604	41.2356787	139
1.8154313	41.2354666	138
1.8072408	41.2295104	137
1.7934065	41.227012	136
1.7864577	41.2254361	135
1.7751684	41.2228064	134
1.7648382	41.2213834	133
1.7572255	41.2217455	132
1.7468603	41.2197495	131
1.7416179	41.2181083	130
1.7359717	41.2119885	129
1.7288696	41.2085065	128
1.7106894	41.2138993	127
1.7031803	41.2119338	126
1.6975575	41.2070421	125
1.685974	41.2030593	124
1.6778074	41.1989083	123
1.6696768	41.1947771	122
1.6576074	41.1940704	121
1.6516492	41.1943542	120
1.6462631	41.1947794	119
1.6429429	41.1955855	118
1.6341321	41.1915498	117
1.6231653	41.1921007	116
1.6119832	41.1901063	115
1.6025043	41.190927	114
1.593924	41.1906933	113
1.5783564	41.1888624	112
1.5696126	41.1867104	111
1.55915	41.1846247	110
1.5470865	41.1838841	109
1.527948	41.179682	108
1.5157561	41.1770455	107
1.5068806	41.1735798	106
1.4981506	41.171418	105
1.4867643	41.1680994	104
1.4779281	41.1646586	103
1.4673959	41.1612972	102
1.4560232	41.1579758	101
1.4438062	41.1546935	100
1.431597	41.1514129	99
1.424303	41.1459649	98
1.4164539	41.1437658	97
1.4077042	41.1409662	96
1.4012135	41.1348409	95
1.3924101	41.1313919	94
1.3828931	41.1292926	93
1.3710554	41.1298589	92
1.3571983	41.1266654	91
1.3444096	41.1259868	90
1.332577	41.1265513	89
1.3241253	41.1269584	88
1.3122389	41.1268857	87
1.3071676	41.127127	86
1.2927517	41.1271454	85
1.287311	41.1229259	84
1.2774999	41.1169673	83
1.2687967	41.1141692	82
1.2591513	41.1101309	81
1.2545232	41.1052197	80
1.2490522	41.1003523	79
1.2400612	41.0937286	78
1.2327202	41.0972755	77
1.2399221	41.1027032	76
1.246876	41.1049392	75
1.2454417	41.1082107	74
1.238386	41.1046973	73
1.2297461	41.1025395	72
1.2219029	41.0997036	71
1.2156486	41.0955147	70
1.2093965	41.0913275	69
1.2097964	41.0855488	68
1.1998726	41.0885737	67
1.1921375	41.0870151	66
1.1892211	41.0820344	65
1.1829393	41.077208	64
1.180498	41.0670921	63
1.1801057	41.0620053	62
1.1770028	41.0544915	61
1.1684899	41.0536122	60
1.161896	41.0558325	59
1.1565251	41.0631016	58
1.1475456	41.0673478	57
1.1393427	41.070925	56
1.1329337	41.0756912	55
1.122534	41.0723399	54
1.1104509	41.0690667	53
1.1018353	41.0669097	52
1.0957131	41.0639976	51
1.0861807	41.0606038	50
1.0785975	41.0609498	49
1.0712376	41.064478	48
1.0627246	41.0635892	47
1.0531868	41.0601892	46
1.0444132	41.0554917	45
1.0340962	41.0527681	44
1.0229183	41.0500875	43
1.0125817	41.0473686	42
1.0030271	41.0433375	41
0.9963058	41.0436387	40
0.9867667	41.0396063	39
0.9764163	41.03561	38
0.9673582	41.0271056	37
0.9581289	41.0195245	36
0.9544916	41.017081	35
0.9454045	41.0109752	34
0.9422936	41.0046356	33
0.9399593	40.9976024	32
0.934236	40.990726	31
0.9289205	40.9883684	30
0.9188041	40.9900547	29
0.9098161	40.9846165	28
0.9024303	40.9778306	27
0.8958871	40.9721981	26
0.8918709	40.9652531	25
0.8864665	40.9604218	24
0.8777507	40.9575866	23
0.8712447	40.951384	22
0.8621499	40.9440506	21
0.8521346	40.9354951	20
0.848289	40.9298819	19
0.8434477	40.9223902	18
0.8387582	40.9168142	17
0.8330642	40.9093531	16
0.8300071	40.9030661	15
0.8203673	40.8989865	14
0.8114653	40.8935897	13
0.8057521	40.8855155	12
0.8009337	40.8780456	11
0.7986418	40.8704721	10
0.7922934	40.8649884	9
0.7826926	40.8609256	8
0.7722473	40.8568925	7
0.7651793	40.8527256	6
0.7545261	40.8455353	5
0.7499863	40.8412663	3
5	40.86184778	2
