# Supplementary material for: Modeling Fish Egg Production and Spatial Distribution from Acoustic Data: A Step Forward into the Analysis of Recruitment
Source: PLoS One. 2013 Sep 16;8(9):e73687. doi: 10.1371/journal.pone.0073687 (PMC3774742; doi:10.1371/journal.pone.0073687)
Supplement: Supporting information S1 — The compressed file include: • SOURCE_FILE.R is a commented routine with equations, models and the possibility to generate plots and maps presented in this work. • Four functions, including findlimits.fun.R and standardise.fun.R, to assure the reproducibility of methods if geofun and shachar packages are not available from http://sourceforge.net/apps/trac/ichthyoanalysis/wiki. More details in the comments of the script file. • coast.dat is a file with the NW Mediterranean coastline necessary to generate maps. • RAW_2003_2010 PELMED DATA.csv is a comma separated value (CSV) file containing the acoustic PELMED surveys data for anchovy from 2003 to 2010. • RAW_FecundityParamAnchovy.csv is a comma separated value (CSV) file with the data presented in Table 1: Adult reproductive parameters of anchovy obtained with the application of the DEPM in different regions (Somarakis et al., 2004, and MPOCAT 2007 and 2008 data). (ZIP) [file pone.0073687.s001.zip › Models and RAW_DATA/deg2km.R]

"deg2km"<-function (data){
  earth<-6371
  curv<-2 * pi * earth / 360
  data$x<-data$Long*curv*cos(pi*data$Lat/180)
  data$y<-data$Lat*curv
  data
}
