# Supplementary material for: Modeling Fish Egg Production and Spatial Distribution from Acoustic Data: A Step Forward into the Analysis of Recruitment
Source: PLoS One. 2013 Sep 16;8(9):e73687. doi: 10.1371/journal.pone.0073687 (PMC3774742; doi:10.1371/journal.pone.0073687)
Supplement: Supporting information S1 — The compressed file include: • SOURCE_FILE.R is a commented routine with equations, models and the possibility to generate plots and maps presented in this work. • Four functions, including findlimits.fun.R and standardise.fun.R, to assure the reproducibility of methods if geofun and shachar packages are not available from http://sourceforge.net/apps/trac/ichthyoanalysis/wiki. More details in the comments of the script file. • coast.dat is a file with the NW Mediterranean coastline necessary to generate maps. • RAW_2003_2010 PELMED DATA.csv is a comma separated value (CSV) file containing the acoustic PELMED surveys data for anchovy from 2003 to 2010. • RAW_FecundityParamAnchovy.csv is a comma separated value (CSV) file with the data presented in Table 1: Adult reproductive parameters of anchovy obtained with the application of the DEPM in different regions (Somarakis et al., 2004, and MPOCAT 2007 and 2008 data). (ZIP) [file pone.0073687.s001.zip › Models and RAW_DATA/SOURCE_FILE.R]

## Modeling fish egg production and spatial distribution from acoustic data:
## a step forward into the analysis of recruitment

## Andres Ospina-Alvarez, Miguel Bernal, et al. 2013

## Correspondence author: aospina[dot]co[at]me[dot]com

### SUPPLEMENTARY INFORMATION AND RAW DATA ###


# libraries for campaign data pre-visualization
library(maps)
library(mapdata)
library(RColorBrewer)
library(classInt)

##  libraries for modelization
library(geofun)
## Not available (for R version 2.15.0)
## geofun: (Geographical Functions).
## This package provides mainly wrappers to estimate survey
## limits, add a correction in the coastal areas, identify
## stations within the positive strata and estimate the area
## represented by each station. It relies heavily on the R
## package spatstat.
## see http://sourceforge.net/apps/trac/ichthyoanalysis/wiki
library(spatstat)
library(sp)
library(shachar) # Not available (for R version 2.15.0)


### WARNING -- Set working directory to source file location -- WARNING ###

source("findlimits.fun.R") # Solving geofun error
source("km2deg.R")
source("deg2km.R")
source("standardise.fun.R") # Solving shachar error

### Neccessary to estimate survey limits
coast.dat <- read.csv2("coast.dat",header = TRUE, sep = "", dec=".")
spatstat.options(npixel=c(200,200))
coast.dat <- deg2km(coast.dat)
coastxy.owin <- owin(poly=list(x=coast.dat$x, y=coast.dat$y))

######################################################
## Having a look on the historical DEPM data ##

## Adult reproductive parameters of anchovy obtained
## with the application of the DEPM in different
## regions (Somarakis et al., 2004, and MPOCAT 2007
## and 2008 data).
######################################################

fecundity.dat <- read.csv2("RAW_FecundityParamAnchovy.csv", header = TRUE, sep = ",",
                           dec = ".")


fecundity.dat$W.max <- fecundity.dat$W + sqrt(fecundity.dat$var.W)*2
fecundity.dat$W.min <- fecundity.dat$W - sqrt(fecundity.dat$var.W)*2

fecundity.dat$R.max <- fecundity.dat$R + sqrt(fecundity.dat$var.R)*2
fecundity.dat$R.min <- fecundity.dat$R - sqrt(fecundity.dat$var.R)*2

fecundity.dat$F.max <- fecundity.dat$F + sqrt(fecundity.dat$var.F)*2
fecundity.dat$F.min <- fecundity.dat$F - sqrt(fecundity.dat$var.F)*2

fecundity.dat$S.max <- fecundity.dat$S + sqrt(fecundity.dat$var.S)*2
fecundity.dat$S.min <- fecundity.dat$S - sqrt(fecundity.dat$var.S)*2

fecundity.dat$var.RF <- fecundity.dat$var.F * fecundity.dat$var.W

fecundity.dat$RF.max <- fecundity.dat$RF + sqrt(fecundity.dat$var.RF)*2
fecundity.dat$RF.min <- fecundity.dat$RF - sqrt(fecundity.dat$var.RF)*2


par(mfrow=c(2,2))
limymax = max(fecundity.dat$W.max)+min(fecundity.dat$W.max)/2
limymin = min(fecundity.dat$W.max)-min(fecundity.dat$W.max)/2
plot(c(1:length(fecundity.dat$S)), fecundity.dat$W, xlab="Survey", ylab="Weight (g)", pch=19, ylim=c(limymin,limymax))
segments(x0=c(1:length(fecundity.dat$S)), y0=fecundity.dat$W.max,
         x1 = c(1:length(fecundity.dat$S)), y1=fecundity.dat$W.min)

limymax = max(fecundity.dat$S.max)+min(fecundity.dat$S.max)/2
limymin = min(fecundity.dat$S.max)-min(fecundity.dat$S.max)/2
plot(c(1:length(fecundity.dat$S)), fecundity.dat$S, xlab="Survey", ylab="Spawning fraction", pch=19, ylim=c(limymin,limymax))
segments(x0=c(1:length(fecundity.dat$S)), y0=fecundity.dat$S.max,
         x1 = c(1:length(fecundity.dat$S)), y1=fecundity.dat$S.min)

limymax = max(fecundity.dat$RF.max)+min(fecundity.dat$RF.max)/2
limymin = min(fecundity.dat$RF.max)-min(fecundity.dat$RF.max)/2
plot(c(1:length(fecundity.dat$S)), fecundity.dat$RF, xlab="Survey", ylab="Relative batch fecundity", pch=19, ylim=c(limymin,limymax))
segments(x0=c(1:length(fecundity.dat$S)), y0=fecundity.dat$RF.max,
         x1 = c(1:length(fecundity.dat$S)), y1=fecundity.dat$RF.min)

limymax = max(fecundity.dat$R.max)+min(fecundity.dat$R.max)/2
limymin = min(fecundity.dat$R.max)-min(fecundity.dat$R.max)/2
plot(c(1:length(fecundity.dat$S)), fecundity.dat$R, xlab="Survey", ylab="Sex ratio", pch=19, ylim=c(limymin,limymax))
segments(x0=c(1:length(fecundity.dat$S)), y0=fecundity.dat$R.max,
         x1 = c(1:length(fecundity.dat$S)), y1=fecundity.dat$R.min)

## regression between weight and batch fecundity: what are the units of F? (number eggs per batch)
batch.lm <- lm(F ~ W, data=fecundity.dat)
par(mfrow=c(2,2))
plot(batch.lm)
summary(batch.lm)

limymax = max(fecundity.dat$F.max)+min(fecundity.dat$F.max)/2
limymin = min(fecundity.dat$F.max)-min(fecundity.dat$F.max)/2
par(mfrow=c(1,1))
plot(fecundity.dat$W,fecundity.dat$F,ylim=c(0,limymax))
abline(batch.lm)

## intercept is not significant
batch.lm <- lm(F ~ -1 + W, data=fecundity.dat)
par(mfrow=c(2,2))
plot(batch.lm)

## however model with intercept looks slightly better
batch.lm <- lm(F ~ W, data=fecundity.dat)
par(mfrow=c(2,2))
plot(batch.lm)

batch.par <- coefficients(batch.lm)


###################################################################
## Acoustic data from IFREMER
## Anchovy estimates from PELMED acoustic surveys (2003-2010)
###################################################################

acoustic.dat <- read.csv2("RAW_2003_2010 PELMED DATA.csv",header = TRUE, sep = ",", dec=".")

acoustic.dat$female.biomass <- acoustic.dat$Biomass.female..tn...km.2.

acoustic.dat$NUMBER.OF.FISH <- ((acoustic.dat$female.biomass *acoustic.dat$SEX.RATIO) / 
                                  acoustic.dat$MEAN.WEIGHT) * 1E7

acoustic.dat <- deg2km(acoustic.dat)

###################################################################
## Estimation of number of eggs:
## Initially also done in relative units (eggs/km^2), as absolute units
## are not really needed
###################################################################
# The DEPM model
# 
# B = (k . P . A . W )/( R . F . S)
# 
# B = spawning stock biomass in metric tons,
# k = conversion factor from grams to metric tons,
# P = daily egg production (number of eggs per sampling unit, m2),
# A = total survey area (in sampling units, m2),
# W = average weight of mature females (grams),
# R = sex ratio (fraction of mature females by weight),
# F = batch fecundity (mean number of eggs per mature females per spawning), 
# S = fraction of mature females spawning per day (spawning frequency)

# P = (B . R . F . S)/(K . A . W)

##  - MEAN.WEIGHT is mean weight of fish (not female)
##    In order to obtain mean weight female we can assume mean length female = mean length male and use
##    a length - weight relation from females alone (see Table 2. Length weight relationship for female
##    surveys PELMED 2004-2010)
##  - NUMBER.OF.FISH is number of total fish and sex ratio is % in number, so it leads to number of female
##    A constant spawning fraction (in percentage female spawning) is used = 0.2534 (average from historical DEPM data)

acoustic.dat$a <- 0
acoustic.dat$a[acoustic.dat$CAMPAGNE=="PM03"] <- 1.41e-06
acoustic.dat$a[acoustic.dat$CAMPAGNE=="PM04"] <- 2.57e-07
acoustic.dat$a[acoustic.dat$CAMPAGNE=="PM05"] <- 4.35e-07
acoustic.dat$a[acoustic.dat$CAMPAGNE=="PM06"] <- 1.41e-06
acoustic.dat$a[acoustic.dat$CAMPAGNE=="PM07"] <- 1.41e-06
acoustic.dat$a[acoustic.dat$CAMPAGNE=="PM08"] <- 1.16e-06
acoustic.dat$a[acoustic.dat$CAMPAGNE=="PM09"] <- 1.02e-06
acoustic.dat$a[acoustic.dat$CAMPAGNE=="PM10"] <- 6.61e-07

acoustic.dat$b <- 0
acoustic.dat$b[acoustic.dat$CAMPAGNE=="PM03"] <- 3.319182
acoustic.dat$b[acoustic.dat$CAMPAGNE=="PM04"] <- 3.655729
acoustic.dat$b[acoustic.dat$CAMPAGNE=="PM05"] <- 3.53847
acoustic.dat$b[acoustic.dat$CAMPAGNE=="PM06"] <- 3.319182
acoustic.dat$b[acoustic.dat$CAMPAGNE=="PM07"] <- 3.319182
acoustic.dat$b[acoustic.dat$CAMPAGNE=="PM08"] <- 3.35969
acoustic.dat$b[acoustic.dat$CAMPAGNE=="PM09"] <- 3.388866
acoustic.dat$b[acoustic.dat$CAMPAGNE=="PM10"] <- 3.471028

weight.f <- function(length, a, b){
  ## note the *10: length is given in cm, but the
  ## values are obtained for mm (which is the usual way)
  a * (length * 10)^(b)
}

## First fitting the function implicit in the data
test <- acoustic.dat[acoustic.dat$MEAN.WEIGHT > 0 & acoustic.dat$MEAN.WEIGHT < 50 & acoustic.dat$MEAN.SIZE > 9.5 & acoustic.dat$MEAN.SIZE < 15.7,]

all.lw <- nls(MEAN.WEIGHT ~ a * (MEAN.SIZE*10)^b, start = list(a=1e-06, b= 3),
              data=test)


par(mfrow=c(1,1))
plot(seq(0, 15, length=10), seq(0,20, length=10), xlab="Length", ylab="Weight", type="n")

i=1
for(surv in levels(acoustic.dat$CAMPAGNE)){
  a <- unique(acoustic.dat$a[acoustic.dat$CAMPAGNE==surv])
  b <- unique(acoustic.dat$b[acoustic.dat$CAMPAGNE==surv])
  lines(seq(0, 16, length=1000),
        weight.f(seq(0, 16, length=1000), 
                 a, b), col=i)
  i <- i+1
}
## The model for the original data (males and females)
lines(seq(0, 16, length=1000),
      weight.f(seq(0, 16, length=1000), 
               a = coef(all.lw)[1], b=coef(all.lw)[2]),
      lwd=2, lty=2)

## THERE are some minor differences. In any case it makes sense to use lengths to convert back to mean weights
## as there are some very strange mean weights. 


acoustic.dat$female.weight <- acoustic.dat$a * (acoustic.dat$MEAN.SIZE*10)^(acoustic.dat$b)
##checking
plot(acoustic.dat$female.weight, acoustic.dat$MEAN.WEIGHT)

##taking the strange values off
par(mfrow=c(1,1))
plot(acoustic.dat$female.weight[acoustic.dat$MEAN.WEIGHT > 0 & acoustic.dat$MEAN.WEIGHT < 50],
     acoustic.dat$MEAN.WEIGHT[acoustic.dat$MEAN.WEIGHT > 0 & acoustic.dat$MEAN.WEIGHT < 50],
     xlab="Estimated female average weight", ylab="Average weight from file")
abline(0,1)


## egg.prod esta en: production eggs per nm2 per day
# P = (B . R . F . S)/(K . A . W)
acoustic.dat$egg.prod <- (batch.par[1] + acoustic.dat$female.weight * batch.par[2]) *
  acoustic.dat$NUMBER.OF.FISH * acoustic.dat$SEX.RATIO * 0.2534

## Transforming to production of eggs per km2
acoustic.dat$egg.prod <- acoustic.dat$egg.prod * 3.434

###################################################################
## Performing analysis by year
###################################################################

pm03.dat <- acoustic.dat[acoustic.dat$CAMPAGNE == "PM03",]
pm04.dat <- acoustic.dat[acoustic.dat$CAMPAGNE == "PM04",]
pm05.dat <- acoustic.dat[acoustic.dat$CAMPAGNE == "PM05",]
pm06.dat <- acoustic.dat[acoustic.dat$CAMPAGNE == "PM06",]
pm07.dat <- acoustic.dat[acoustic.dat$CAMPAGNE == "PM07",]
pm08.dat <- acoustic.dat[acoustic.dat$CAMPAGNE == "PM08",]
pm09.dat <- acoustic.dat[acoustic.dat$CAMPAGNE == "PM09",]
pm10.dat <- acoustic.dat[acoustic.dat$CAMPAGNE == "PM10",]

################################################################################################
##                                  EGG PRODUCTION MODELS                                     ##
##                                      ONLY FOR 2003                                         ##
##                   THE SAME PROCEDURE CAN BE REPEATED FOR FOLLOWING YEARS                   ##
################################################################################################

###############################################
## IFREMER acoustic campaigns data pre-visualization 
###############################################
data2map <- pm03.dat
m <- map('worldHires', col=1:10, fill = TRUE, plot = FALSE)
range.Long <- range(data2map$Long)
range.Lat  <- range(data2map$Lat)
map("worldHires", xlim = c(2.85,5.35), ylim = c(42.2,43.65))

nclr <- 6
plotclr <- brewer.pal(nclr,"Spectral")
plotclr <- plotclr[nclr:1] # reorder colors

subdata <- data2map[(which(data2map$female.biomass > 0)),]

plotvar <- subdata$female.biomass
max.symbol.size=3
min.symbol.size=0.4
pal1=colorRampPalette(plotclr)(100)
class <- classIntervals(plotvar, nclr, n=nclr, style="fixed", fixedBreaks=c(0, 5, 10, 20, 30, 40, 45), pal=pal1, main="Fixed")
colcode <- findColours(class, plotclr)
symbol.size <- ((plotvar-min(plotvar))/(max(plotvar)-min(plotvar))*(max.symbol.size-min.symbol.size)+ min.symbol.size)

points(subdata$Long,subdata$Lat, pch=16,cex=symbol.size, col=colcode)
map.axes()
legend("topleft",legend=names(attr(colcode, "table")), fill=attr(colcode, "palette"), cex=0.6, bty="n")

###############################
## Modelization
###############################

par(mfrow=c(1,1))
pm03.lim <- findlimits.fun(pm03.dat, dist=30, plot="limits")
lines(coast.dat$x,coast.dat$y,col='blue')
#pm03.lim <- pm03.lim[[1]]
pm03.lim$x <- pm03.lim$x[-length(pm03.lim$x)]
pm03.lim$y <- pm03.lim$y[-length(pm03.lim$y)]

pm03.owin <- owin(poly=list(x=pm03.lim$x, y=pm03.lim$y), 
                  unitname="km")
pm03.owin <- intersect.owin(coastxy.owin, pm03.owin)

pm03.dat$Sea.area <- dirichlet.weights(ppp(x=pm03.dat$x, y = pm03.dat$y, window = pm03.owin))

###############################
## Egg production model 2003
###############################
n.knot <- round(length(pm03.dat$Lat)/3)
pm03.egg.gam <- gam(egg.prod ~ s(x, y, bs="ts", k = n.knot), family = quasipoisson, data=pm03.dat)

###############################
## Predictions for 2003
###############################
test <- gridcentres(window = pm03.owin, nx = 100, ny=100)
t.inside <- inside.owin(test$x, test$y, w = pm03.owin)
t.area <- test$x * 0
t.area[t.inside] <- dirichlet.weights(ppp(test$x[t.inside],
                                          test$y[t.inside], window = pm03.owin))

######################################################################
## Having a look at the resulting spatial egg.prod
######################################################################
test.pred <- predict(pm03.egg.gam, data.frame(x=test$x, y=test$y), type="response")
test.pred[!t.inside] <- NA

## checking possible negative values
length(test.pred[!is.na(test.pred) & test.pred <0])
test.pred[test.pred <0] <- 0

## Two methods for estimating total egg prod
egg.production.03 <- sum(test.pred * t.area, na.rm=T) 
egg.production.03

egg.production.03.alt <- sum(pm03.dat$egg.prod * pm03.dat$Sea.area, na.rm=T)
egg.production.03.alt

## egg prod in space
pm03.egg.im <- im(matrix(test.pred, ncol=length(unique(test$x)),
                         nrow=(length(unique(test$y))), byrow=T),
                  xcol=unique(test$x), yrow=unique(test$y))

par(mfrow=c(1,1))
nclr <- 9
plotclr <- brewer.pal(nclr,"Spectral")
plotclr <- plotclr[nclr:1] # reorder colors
pal1=colorRampPalette(plotclr)(100)
tc <- colourmap(c(pal1),breaks=seq(0,2e10,length=101))

pal2=rev(rainbow(100, start=.8, end=0)) #reverse rainbow with rev command
cr <- colourmap(c(pal2),breaks=seq(2e10,6.5e11,length=101))

plot(pm03.egg.im, col=tc)

## As shown in the paper
plot(pm03.egg.im, col=tc,ribbon=F)
plot(pm03.egg.im, col=cr, add=T)
lines(coast.dat$x,coast.dat$y,col='black')

## Repeat the modelization procedure for the other years...

## Good Luck!
