# Supplementary material for: Modeling Fish Egg Production and Spatial Distribution from Acoustic Data: A Step Forward into the Analysis of Recruitment
Source: PLoS One. 2013 Sep 16;8(9):e73687. doi: 10.1371/journal.pone.0073687 (PMC3774742; doi:10.1371/journal.pone.0073687)
Supplement: Supporting information S1 — The compressed file include: • SOURCE_FILE.R is a commented routine with equations, models and the possibility to generate plots and maps presented in this work. • Four functions, including findlimits.fun.R and standardise.fun.R, to assure the reproducibility of methods if geofun and shachar packages are not available from http://sourceforge.net/apps/trac/ichthyoanalysis/wiki. More details in the comments of the script file. • coast.dat is a file with the NW Mediterranean coastline necessary to generate maps. • RAW_2003_2010 PELMED DATA.csv is a comma separated value (CSV) file containing the acoustic PELMED surveys data for anchovy from 2003 to 2010. • RAW_FecundityParamAnchovy.csv is a comma separated value (CSV) file with the data presented in Table 1: Adult reproductive parameters of anchovy obtained with the application of the DEPM in different regions (Somarakis et al., 2004, and MPOCAT 2007 and 2008 data). (ZIP) [file pone.0073687.s001.zip › Models and RAW_DATA/standardise.fun.R]

"standardise.fun" <-
  function (var1, var2, save=F) 
{
  if(is.numeric(var2)){
    v1.range <- range(var1, na.rm = T)
    v2.range <- range(var2, na.rm = T)
  }
  else if (match("stand.par",names(var2), nomatch=F)){
    v1.range <- var2$stand.par$v1.range
    v2.range <- var2$stand.par$v2.range
  }
  else stop("var2 should be a vector or else the output of standardise.fun(save=T)")
  out <- v2.range[1] + (var1 - v1.range[1]) * (v2.range[2] - 
                                               v2.range[1])/(v1.range[2] - v1.range[1])
  if(save){
    stand <- list(v1.range=v1.range, v2.range=v2.range)
    out <- list(stand.data=out, stand.par=stand)
  }
  else out
}
